# Supplementary material for: Virulent Bacteria as Inflammatory and Immune Co-Factor in Colon Carcinogenesis: Evidence From Two Monozygotic Patients and Validation in CRC Patient and Healthy Cohorts
Source: Front Cell Infect Microbiol. 2021 Nov 4;11:749750. doi: 10.3389/fcimb.2021.749750 (PMC8600479; doi:10.3389/fcimb.2021.749750)
Supplement: Supplementary file 2 [file Table_2.xlsx]

## Sheet: Feuil1
			Clinical Status	CCR	No CRC
taxid	cat	taxrank	taxname	FR.901_1.cpm	FR.902_1.cpm
2594042	Archaea	S	anaerobic archaeon MK-D1	5.58613	17.1773
2157	Archaea	D	Archaea	413.897	656.814
2232	Archaea	F	Archaeoglobaceae	5.58613	7.86081
2231	Archaea	O	Archaeoglobales	5.58613	7.86081
183980	Archaea	C	Archaeoglobi	5.58613	7.86081
2233	Archaea	G	Archaeoglobus	2.70578	6.4051
1406512	Archaea	S	Candidatus Methanomassiliicoccus intestinalis	3.57862	1.89242
28889	Archaea	P	Crenarchaeota	73.1434	96.0766
114380	Archaea	O	Desulfurococcales	7.94278	5.96839
2283796	Archaea	P1	Diaforarchaea group	17.8931	23.5824
28890	Archaea	P	Euryarchaeota	306.539	516.921
2237	Archaea	G	Haloarcula	4.7133	5.09497
1963268	Archaea	F	Haloarculaceae	6.2844	26.6394
183963	Archaea	C	Halobacteria	48.6168	122.425
2236	Archaea	F	Halobacteriaceae	2.79307	20.0887
2235	Archaea	O	Halobacteriales	9.25203	50.8041
1644056	Archaea	F	Haloferacaceae	3.57862	17.4685
1644055	Archaea	O	Haloferacales	10.8231	32.7534
2251	Archaea	G	Haloferax	0.349133	6.25953
1450140	Archaea	G	Halohasta	0.5237	1.31014
1073996	Archaea	S	Halohasta litchfieldiae	0.5237	1.31014
1963271	Archaea	F	Halorubraceae	4.1896	8.73423
183925	Archaea	C	Methanobacteria	72.2706	102.627
2159	Archaea	F	Methanobacteriaceae	69.8266	101.317
2158	Archaea	O	Methanobacteriales	72.2706	102.627
2160	Archaea	G	Methanobacterium	13.0052	22.709
2162	Archaea	S	Methanobacterium formicicum	0.5237	11.3545
2172	Archaea	G	Methanobrevibacter	38.2301	51.8231
230361	Archaea	S	Methanobrevibacter millerae	7.41908	4.9494
83816	Archaea	S	Methanobrevibacter ruminantium	3.84046	2.62027
634498	Archaea	S1	Methanobrevibacter ruminantium M1	3.84046	2.62027
2173	Archaea	S	Methanobrevibacter smithii	4.7133	21.2533
196117	Archaea	F	Methanocaldococcaceae	18.6786	24.1647
196118	Archaea	G	Methanocaldococcus	17.6312	23.4369
570266	Archaea	G	Methanocella	4.53873	5.96839
570265	Archaea	F	Methanocellaceae	4.53873	5.96839
570264	Archaea	O	Methanocellales	4.53873	5.96839
2183	Archaea	F	Methanococcaceae	29.8509	27.804
2182	Archaea	O	Methanococcales	49.4023	53.8611
183939	Archaea	C	Methanococci	49.4023	53.8611
2225	Archaea	G	Methanococcoides	4.01503	7.4241
29291	Archaea	S	Methanococcoides burtonii	2.35665	2.03799
259564	Archaea	S1	Methanococcoides burtonii DSM 6242	2.35665	2.03799
2226	Archaea	S	Methanococcoides methylutens	1.65838	5.38611
1434104	Archaea	S1	Methanococcoides methylutens MM1	1.65838	5.38611
2184	Archaea	G	Methanococcus	25.4867	21.5444
39152	Archaea	S	Methanococcus maripaludis	12.7434	15.4305
88404	Archaea	F	Methanocorpusculaceae	1.13468	4.80383
2192	Archaea	G	Methanocorpusculum	1.13468	4.80383
83984	Archaea	S	Methanocorpusculum labreanum	1.13468	4.80383
410358	Archaea	S1	Methanocorpusculum labreanum Z	1.13468	4.80383
45989	Archaea	G	Methanoculleus	0.5237	3.05698
1495144	Archaea	S	methanogenic archaeon ISO4-H5	1.30925	2.18356
2175	Archaea	G	Methanohalophilus	3.40405	24.747
2283794	Archaea	P1	Methanomada group	121.847	156.488
1577788	Archaea	F	Methanomassiliicoccaceae	6.2844	9.60766
1535962	Archaea	S	Methanomassiliicoccaceae archaeon DOK	1.22197	3.20255
1235850	Archaea	O	Methanomassiliicoccales	6.72081	11.2089
1080709	Archaea	G	Methanomassiliicoccus	3.57862	1.89242
224756	Archaea	C	Methanomicrobia	79.8642	169.153
2194	Archaea	F	Methanomicrobiaceae	10.1249	29.2597
2191	Archaea	O	Methanomicrobiales	20.6861	48.0383
2314	Archaea	G	Methanoplanus	5.7607	22.2723
2315	Archaea	S	Methanoplanus limicola	5.7607	22.2723
937775	Archaea	S1	Methanoplanus limicola DSM 2279	5.7607	22.2723
395331	Archaea	G	Methanoregula	5.14971	3.49369
882104	Archaea	S	Methanoregula formicica	4.80058	1.89242
593750	Archaea	S1	Methanoregula formicica SMSP	4.80058	1.89242
1198451	Archaea	F	Methanoregulaceae	6.89538	11.7912
2207	Archaea	G	Methanosarcina	43.2052	56.7725
2208	Archaea	S	Methanosarcina barkeri	7.41908	6.98739
170861	Archaea	S	Methanosarcina lacustris	1.30925	2.03799
1434111	Archaea	S1	Methanosarcina lacustris Z-7289	1.30925	2.03799
2209	Archaea	S	Methanosarcina mazei	4.7133	6.98739
38027	Archaea	S	Methanosarcina siciliae	5.06243	1.89242
1434100	Archaea	S	Methanosarcina sp. MTP4	0.26185	3.34812
2206	Archaea	F	Methanosarcinaceae	52.7191	111.798
94695	Archaea	O	Methanosarcinales	54.3775	115.146
145260	Archaea	G	Methanothermobacter	4.01503	2.18356
2222	Archaea	G	Methanothrix	1.65838	3.34812
2223	Archaea	S	Methanothrix soehngenii	1.22197	1.45571
990316	Archaea	S1	Methanothrix soehngenii GP6	1.22197	1.45571
143067	Archaea	F	Methanotrichaceae	1.65838	3.34812
1644061	Archaea	F	Natrialbaceae	25.574	34.2091
1644060	Archaea	O	Natrialbales	25.574	34.2091
88723	Archaea	G	Natrinema	3.05492	12.9558
253106	Archaea	G	Natronolimnobius	3.05492	5.53168
1033997	Archaea	F	Nitrososphaeraceae	4.53873	8.44309
1033996	Archaea	O	Nitrososphaerales	4.53873	8.44309
1643678	Archaea	C	Nitrososphaeria	4.53873	8.58866
2260	Archaea	G	Pyrococcus	10.5613	7.56967
2290931	Archaea	P1	Stenosarchaea group	128.481	291.869
118883	Archaea	F	Sulfolobaceae	55.5122	82.2474
2281	Archaea	O	Sulfolobales	55.5122	82.2474
2284	Archaea	G	Sulfolobus	16.2347	27.9495
1783275	Archaea	D1	TACK group	96.448	122.134
651137	Archaea	P	Thaumarchaeota	23.0428	25.1837
2259	Archaea	F	Thermococcaceae	32.3821	36.2471
2258	Archaea	O	Thermococcales	32.3821	36.2471
183968	Archaea	C	Thermococci	32.3821	36.2471
2263	Archaea	G	Thermococcus	21.559	27.804
183967	Archaea	C	Thermoplasmata	17.1948	21.8356
2301	Archaea	O	Thermoplasmatales	9.16475	7.4241
2267	Archaea	F	Thermoproteaceae	4.1896	3.20255
2266	Archaea	O	Thermoproteales	6.89538	5.09497
183924	Archaea	C	Thermoprotei	73.1434	96.0766
29294	Archaea	D1	unclassified Archaea	5.58613	17.1773
93506	Archaea	D2	unclassified Archaea (miscellaneous)	5.58613	17.1773
1712382	Archaea	F1	unclassified Methanomassiliicoccaceae	1.22197	3.20255
2644672	Archaea	G1	unclassified Methanosarcina	2.44393	5.53168
2627626	Archaea	G1	unclassified Thermococcus	4.36416	4.65826
1234666	Archaea	C1	unclassified Thermoplasmata	1.30925	2.18356
85683	Bacteria	S	[Bacillus] selenitireducens	10.474	7.27853
439292	Bacteria	S1	[Bacillus] selenitireducens MLS10	10.474	7.27853
450367	Bacteria	S	[Brevibacterium] frigoritolerans	3.49133	6.4051
29343	Bacteria	S	[Clostridium] cellulosi	18.0676	31.2977
89152	Bacteria	S	[Clostridium] hiranonis	72.5324	63.0321
89153	Bacteria	S	[Clostridium] hylemonae	285.504	153.868
553973	Bacteria	S1	[Clostridium] hylemonae DSM 15053	285.504	153.868
1522	Bacteria	S	[Clostridium] innocuum	17459.4	115.146
610130	Bacteria	S1	[Clostridium] saccharolyticum WM1	1482.68	489.263
29347	Bacteria	S	[Clostridium] scindens	1125.78	463.788
411468	Bacteria	S1	[Clostridium] scindens ATCC 35704	273.982	103.355
1297793	Bacteria	S1	[Clostridium] sphenoides JCM 1415	1663.1	168.28
45497	Bacteria	S	[Clostridium] ultunense	17.8931	18.633
1288971	Bacteria	S1	[Clostridium] ultunense Esp	17.8931	18.633
1334193	Bacteria	S	[Enterobacter] lignolyticus	2.0948	8.58866
29322	Bacteria	S	[Eubacterium] cellulosolvens	110.152	219.375
633697	Bacteria	S1	[Eubacterium] cellulosolvens 6	110.152	219.375
515620	Bacteria	S1	[Eubacterium] eligens ATCC 27750	353.585	10184.4
76124	Bacteria	S	[Eubacterium] minutum	21.559	12.8102
143393	Bacteria	S	[Eubacterium] sulci	19.3769	20.5254
749	Bacteria	S	[Pasteurella] aerogenes	1.5711	2.76584
310966	Bacteria	F2	[Pasteurella] aerogenes-[Pasteurella] mairii-[Actinobacillus] rossii complex	1.5711	2.76584
413882	Bacteria	S	[Polyangium] brachysporum	1.65838	5.24054
33038	Bacteria	S	[Ruminococcus] gnavus	53501.4	1323.53
411470	Bacteria	S1	[Ruminococcus] gnavus ATCC 29149	53501.4	1323.53
85625	Bacteria	G1	16SrV (Elm yellows group)	3.75318	2.76584
2057233	Bacteria	G	Absiella	233.134	157.944
1671597	Bacteria	S	Absiella argi	168.544	85.3043
1890429	Bacteria	F	Acaryochloridaceae	5.06243	3.93041
155977	Bacteria	G	Acaryochloris	5.06243	3.93041
155978	Bacteria	S	Acaryochloris marina	5.06243	3.93041
329726	Bacteria	S1	Acaryochloris marina MBIC11017	5.06243	3.93041
186831	Bacteria	G	Acetoanaerobium	28.8035	13.1014
1511	Bacteria	S	Acetoanaerobium sticklandii	28.8035	13.1014
434	Bacteria	G	Acetobacter	19.726	39.8863
146474	Bacteria	S	Acetobacter orientalis	0.26185	7.4241
1076596	Bacteria	S	Acetobacter persici	0.698266	2.62027
433	Bacteria	F	Acetobacteraceae	69.7394	180.362
1909293	Bacteria	S	Acetobacteraceae bacterium	1.5711	4.65826
33951	Bacteria	G	Acetobacterium	39.452	37.9939
2184575	Bacteria	S	Acetobacterium sp. KB-1	18.4168	12.6646
33952	Bacteria	S	Acetobacterium woodii	20.5989	23.8736
931626	Bacteria	S1	Acetobacterium woodii DSM 1030	20.5989	23.8736
28186	Bacteria	G	Acetohalobium	13.2671	7.71524
28187	Bacteria	S	Acetohalobium arabaticum	13.2671	7.71524
574087	Bacteria	S1	Acetohalobium arabaticum DSM 5501	13.2671	7.71524
2147	Bacteria	G	Acholeplasma	43.5544	70.6017
61635	Bacteria	S	Acholeplasma brassicae	3.92775	13.2469
264636	Bacteria	S	Acholeplasma hippikon	6.54625	3.93041
2148	Bacteria	S	Acholeplasma laidlawii	4.1896	9.46209
2146	Bacteria	F	Acholeplasmataceae	56.2104	86.3233
186329	Bacteria	O	Acholeplasmatales	56.2104	86.3233
222	Bacteria	G	Achromobacter	25.3122	95.2031
2282475	Bacteria	S	Achromobacter sp. B7	0.174567	6.11396
1881016	Bacteria	S	Achromobacter sp. MFA1 R4	1.92023	3.78483
217203	Bacteria	S	Achromobacter spanius	2.26937	12.8102
85698	Bacteria	S	Achromobacter xylosoxidans	8.03006	33.3357
909930	Bacteria	F	Acidaminococcaceae	159803	524.782
1843488	Bacteria	O	Acidaminococcales	159803	524.782
904	Bacteria	G	Acidaminococcus	159747	156.779
905	Bacteria	S	Acidaminococcus fermentans	71.0486	54.8801
591001	Bacteria	S1	Acidaminococcus fermentans DSM 20731	71.0486	54.8801
187327	Bacteria	S	Acidaminococcus intestini	159478	96.3677
568816	Bacteria	S1	Acidaminococcus intestini RyC-MR95	5281.86	1.89242
1765964	Bacteria	G	Acidihalobacter	6.37168	25.1837
522	Bacteria	G	Acidiphilium	1.92023	3.05698
1912215	Bacteria	G	Acidipropionibacterium	4.27688	12.5191
1748	Bacteria	S	Acidipropionibacterium acidipropionici	0.698266	3.78483
2608728	Bacteria	G	Acidisarcina	2.26937	6.55068
2211140	Bacteria	S	Acidisarcina polymorpha	2.26937	6.55068
225058	Bacteria	F	Acidithiobacillaceae	7.94278	25.6204
225057	Bacteria	O	Acidithiobacillales	7.94278	25.6204
1807140	Bacteria	C	Acidithiobacillia	7.94278	25.6204
119977	Bacteria	G	Acidithiobacillus	7.94278	25.6204
160808	Bacteria	S	Acidithiobacillus ferrivorans	3.75318	9.02537
57723	Bacteria	P	Acidobacteria	30.2873	122.134
204434	Bacteria	F	Acidobacteriaceae	22.6937	96.8044
204433	Bacteria	O	Acidobacteriales	22.6937	96.8044
204432	Bacteria	C	Acidobacteriia	25.3122	109.615
12916	Bacteria	G	Acidovorax	16.6711	48.475
80867	Bacteria	S	Acidovorax avenae	0.436416	9.75323
80870	Bacteria	S1	Acidovorax avenae subsp. avenae	0.436416	9.75323
553814	Bacteria	S	Acidovorax carolinensis	4.88786	1.89242
358220	Bacteria	S	Acidovorax sp. KKS102	3.22948	13.2469
469	Bacteria	G	Acinetobacter	165.14	286.774
470	Bacteria	S	Acinetobacter baumannii	17.4567	14.9938
471	Bacteria	S	Acinetobacter calcoaceticus	4.80058	4.51269
909768	Bacteria	G1	Acinetobacter calcoaceticus/baumannii complex	39.5393	50.513
2136182	Bacteria	S	Acinetobacter cumulans	2.00752	9.60766
1324350	Bacteria	S	Acinetobacter equi	1.30925	2.4747
106649	Bacteria	S	Acinetobacter guillouiae	1.83295	1.31014
29430	Bacteria	S	Acinetobacter haemolyticus	6.02255	3.49369
756892	Bacteria	S	Acinetobacter indicus	1.83295	11.7912
40214	Bacteria	S	Acinetobacter johnsonii	3.92775	4.36712
1789224	Bacteria	S	Acinetobacter larvae	1.65838	2.4747
28090	Bacteria	S	Acinetobacter lwoffii	1.13468	14.8482
106654	Bacteria	S	Acinetobacter nosocomialis	2.53122	16.0128
48296	Bacteria	S	Acinetobacter pittii	8.64105	12.0824
40216	Bacteria	S	Acinetobacter radioresistens	5.7607	9.31652
487316	Bacteria	S	Acinetobacter soli	0.960116	1.31014
1636603	Bacteria	S	Acinetobacter sp. ACNIH1	4.7133	4.36712
1808001	Bacteria	S	Acinetobacter sp. LoGeW2-3	1.39653	2.76584
1407071	Bacteria	S	Acinetobacter sp. TGL-Y2	0.872833	2.18356
108980	Bacteria	S	Acinetobacter ursingii	3.6659	1.31014
65496	Bacteria	G	Actinoalloteichus	7.24451	8.00638
713	Bacteria	G	Actinobacillus	31.1601	69.5827
718	Bacteria	S	Actinobacillus equuli	2.26937	1.60128
715	Bacteria	S	Actinobacillus pleuropneumoniae	2.6185	1.74685
189834	Bacteria	S	Actinobacillus porcitonsillarum	2.6185	20.8166
67854	Bacteria	S	Actinobacillus succinogenes	2.88035	9.02537
339671	Bacteria	S1	Actinobacillus succinogenes 130Z	2.88035	9.02537
716	Bacteria	S	Actinobacillus suis	3.92775	12.0824
1760	Bacteria	C	Actinobacteria	4250.17	3617.57
201174	Bacteria	P	Actinobacteria	5231.67	5728.35
2487353	Bacteria	S	Actinobacteria bacterium YIM 96077	0.26185	2.76584
1643818	Bacteria	C1	Actinobacteria incertae sedis	0.349133	1.16456
1988	Bacteria	G	Actinomadura	3.75318	24.4559
1411117	Bacteria	S	Actinomadura amylolytica	1.48382	4.51269
1654	Bacteria	G	Actinomyces	62.5821	89.2348
178339	Bacteria	S	Actinomyces hongkongensis	2.79307	6.84182
1659	Bacteria	S	Actinomyces israelii	0.78555	10.1899
1852377	Bacteria	S	Actinomyces pacaensis	24.4393	15.1393
2057800	Bacteria	S	Actinomyces qiguomingii	0.610983	3.63926
111015	Bacteria	S	Actinomyces radicidentis	1.0474	2.62027
2321394	Bacteria	S	Actinomyces sp. 2129	0.0872833	5.24054
706438	Bacteria	S	Actinomyces sp. oral taxon 171	3.31677	2.4747
706439	Bacteria	S1	Actinomyces sp. oral taxon 171 str. F0337	3.31677	2.4747
712122	Bacteria	S	Actinomyces sp. oral taxon 414	4.36416	2.03799
2079536	Bacteria	S	Actinomyces sp. Z16	0.26185	2.91141
2049	Bacteria	F	Actinomycetaceae	145.065	187.349
2037	Bacteria	O	Actinomycetales	145.065	187.349
1865	Bacteria	G	Actinoplanes	17.6312	25.9116
113562	Bacteria	S	Actinoplanes derwentensis	4.10231	4.9494
196914	Bacteria	S	Actinoplanes friuliensis	2.00752	3.49369
1246995	Bacteria	S1	Actinoplanes friuliensis DSM 7358	2.00752	3.49369
1866	Bacteria	S	Actinoplanes missouriensis	1.0474	3.34812
512565	Bacteria	S1	Actinoplanes missouriensis 431	1.0474	3.34812
946334	Bacteria	S	Actinoplanes sp. OR16	1.0474	4.36712
1867	Bacteria	S	Actinoplanes teichomyceticus	1.48382	2.18356
457423	Bacteria	S1	Actinoplanes teichomyceticus ATCC 31121	1.48382	2.18356
1849	Bacteria	G	Actinopolyspora	1.22197	2.32913
414996	Bacteria	S	Actinopolyspora erythraea	1.22197	2.32913
622451	Bacteria	F	Actinopolysporaceae	1.22197	2.32913
622450	Bacteria	O	Actinopolysporales	1.22197	2.32913
40566	Bacteria	G	Actinosynnema	4.01503	6.69625
1653174	Bacteria	G	Actinotignum	1.30925	2.91141
59505	Bacteria	S	Actinotignum schaalii	1.30925	2.91141
447020	Bacteria	G	Adlercreutzia	10.0376	58.5194
446660	Bacteria	S	Adlercreutzia equolifaciens	10.0376	58.5194
1384484	Bacteria	S1	Adlercreutzia equolifaciens DSM 19450	10.0376	58.5194
290425	Bacteria	G	Advenella	5.49885	12.5191
302406	Bacteria	S	Advenella mimigardefordensis	4.62601	3.63926
1247726	Bacteria	S1	Advenella mimigardefordensis DPN7	4.62601	3.63926
153265	Bacteria	G	Aequorivita	3.57862	45.2724
2494375	Bacteria	S	Aequorivita sp. H23M31	0.698266	32.4622
1055323	Bacteria	G	Aeribacillus	9.4266	8.44309
33936	Bacteria	S	Aeribacillus pallidus	9.4266	8.44309
186827	Bacteria	F	Aerococcaceae	61.5347	44.2534
1375	Bacteria	G	Aerococcus	50.8862	41.7787
87541	Bacteria	S	Aerococcus christensenii	27.2324	4.65826
119206	Bacteria	S	Aerococcus sanguinicola	0.960116	3.93041
1376	Bacteria	S	Aerococcus urinae	10.7358	8.73423
866775	Bacteria	S1	Aerococcus urinae ACS-120-V-Col10a	2.0948	5.53168
51665	Bacteria	S	Aerococcus urinaeequi	3.92775	4.9494
128944	Bacteria	S	Aerococcus urinaehominis	1.83295	12.9558
2040	Bacteria	G	Aeromicrobium	1.13468	12.8102
84642	Bacteria	F	Aeromonadaceae	61.9711	134.216
135624	Bacteria	O	Aeromonadales	67.3827	151.685
642	Bacteria	G	Aeromonas	50.3625	112.235
644	Bacteria	S	Aeromonas hydrophila	12.3942	25.3293
645	Bacteria	S	Aeromonas salmonicida	9.07746	14.5571
654	Bacteria	S	Aeromonas veronii	7.59365	18.7786
416916	Bacteria	G	Aggregatibacter	26.4468	22.1267
714	Bacteria	S	Aggregatibacter actinomycetemcomitans	7.94278	11.2089
357	Bacteria	G	Agrobacterium	31.2474	87.6335
1176649	Bacteria	S	Agrobacterium fabrum	3.05492	2.32913
358	Bacteria	S	Agrobacterium tumefaciens	7.8555	47.0193
1183400	Bacteria	G1	Agrobacterium tumefaciens complex	10.9104	52.1143
33877	Bacteria	G	Agromyces	1.0474	10.3355
239934	Bacteria	G	Akkermansia	85.6249	635.707
1679444	Bacteria	S	Akkermansia glycaniphila	2.35665	38.8673
239935	Bacteria	S	Akkermansia muciniphila	83.2683	596.257
1647988	Bacteria	F	Akkermansiaceae	85.6249	635.707
506	Bacteria	F	Alcaligenaceae	110.239	371.205
2593958	Bacteria	S	Alcaligenaceae bacterium SJ-26	0.0872833	7.13296
507	Bacteria	G	Alcaligenes	5.58613	44.1079
511	Bacteria	S	Alcaligenes faecalis	3.84046	38.1395
224372	Bacteria	F	Alcanivoracaceae	14.0526	38.5762
59753	Bacteria	G	Alcanivorax	6.98266	33.3357
1306787	Bacteria	S	Alcanivorax pacificus	1.39653	3.93041
391936	Bacteria	S1	Alcanivorax pacificus W11-5	1.39653	3.93041
261827	Bacteria	G	Algibacter	26.8833	110.051
1736674	Bacteria	S	Algibacter alginicilyticus	6.37168	30.2787
2686366	Bacteria	S	Algibacter sp. L3A6	7.94278	55.608
246875	Bacteria	G	Algoriphagus	5.49885	71.9119
388413	Bacteria	S	Algoriphagus machipongonensis	3.40405	41.9243
1727163	Bacteria	S	Algoriphagus sanaruensis	2.0948	29.842
186823	Bacteria	F	Alicyclobacillaceae	20.7734	33.9179
29330	Bacteria	G	Alicyclobacillus	6.8081	6.84182
405212	Bacteria	S	Alicyclobacillus acidocaldarius	6.8081	6.84182
1388	Bacteria	S1	Alicyclobacillus acidocaldarius subsp. acidocaldarius	6.8081	6.84182
511678	Bacteria	G	Aliivibrio	12.1324	16.8862
40269	Bacteria	S	Aliivibrio salmonicida	1.92023	3.63926
80852	Bacteria	S	Aliivibrio wodanis	2.88035	3.34812
239759	Bacteria	G	Alistipes	73.929	26317.8
2585118	Bacteria	S	Alistipes communis	7.68093	2584.02
2585119	Bacteria	S	Alistipes dispar	4.97515	587.086
214856	Bacteria	S	Alistipes finegoldii	8.46648	3171.55
679935	Bacteria	S1	Alistipes finegoldii DSM 17242	8.46648	3171.55
2364787	Bacteria	S	Alistipes megaguti	9.77573	1541.59
328813	Bacteria	S	Alistipes onderdonkii	19.3769	11589.2
2585117	Bacteria	S1	Alistipes onderdonkii subsp. vulgaris	19.3769	11589.2
328814	Bacteria	S	Alistipes shahii	13.4416	4009.01
717959	Bacteria	S1	Alistipes shahii WAL 8301	13.4416	4009.01
2662363	Bacteria	S	Alistipes sp. dk3624	3.22948	982.601
114627	Bacteria	G	Alkaliphilus	39.8012	38.4306
208226	Bacteria	S	Alkaliphilus metalliredigens	17.9804	19.3609
293826	Bacteria	S1	Alkaliphilus metalliredigens QYMF	17.9804	19.3609
461876	Bacteria	S	Alkaliphilus oremlandii	21.7335	19.0697
350688	Bacteria	S1	Alkaliphilus oremlandii OhILAs	21.7335	19.0697
1193324	Bacteria	G	Alkalitalea	3.84046	109.469
889453	Bacteria	S	Alkalitalea saponilacus	3.84046	109.469
1869285	Bacteria	G	Allofrancisella	3.75318	1.45571
594679	Bacteria	S	Allofrancisella guangzhouensis	3.75318	1.45571
1283313	Bacteria	G	Alloprevotella	6.98266	384.743
2133944	Bacteria	S	Alloprevotella sp. E39	6.98266	384.743
2676060	Bacteria	G	Allopseudarcicella	1.92023	22.1267
998844	Bacteria	S	Allopseudarcicella aquatilis	1.92023	22.1267
28211	Bacteria	C	Alphaproteobacteria	1177.71	3261.65
361177	Bacteria	G	Altererythrobacter	10.2994	26.0571
645517	Bacteria	S	Altererythrobacter namhicola	3.31677	2.32913
72275	Bacteria	F	Alteromonadaceae	96.0116	344.274
135622	Bacteria	O	Alteromonadales	312.3	845.183
226	Bacteria	G	Alteromonas	23.3046	99.7158
589873	Bacteria	S	Alteromonas australica	1.22197	13.2469
28108	Bacteria	S	Alteromonas macleodii	8.9029	15.7216
314275	Bacteria	S	Alteromonas mediterranea	1.74567	23.2913
2267264	Bacteria	S	Alteromonas sp. RKMC-009	1.30925	12.6646
2060094	Bacteria	G	Aminipila	151.262	118.058
433296	Bacteria	S	Aminipila butyrica	42.3324	26.0571
2697030	Bacteria	S	Aminipila sp. CBA3637	34.7388	35.6648
2507160	Bacteria	S	Aminipila sp. JN-18	73.0561	51.3864
31988	Bacteria	G	Aminobacter	1.5711	7.4241
83263	Bacteria	S	Aminobacter aminovorans	0.0872833	3.34812
81466	Bacteria	G	Aminobacterium	1.48382	3.93041
81468	Bacteria	S	Aminobacterium colombiense	1.48382	3.93041
572547	Bacteria	S1	Aminobacterium colombiense DSM 12261	1.48382	3.93041
81411	Bacteria	G	Aminomonas	0.960116	8.15195
81412	Bacteria	S	Aminomonas paucivorans	0.960116	8.15195
584708	Bacteria	S1	Aminomonas paucivorans DSM 12260	0.960116	8.15195
42837	Bacteria	G	Ammonifex	0.610983	4.9494
42838	Bacteria	S	Ammonifex degensii	0.610983	4.9494
429009	Bacteria	S1	Ammonifex degensii KC4	0.610983	4.9494
1501348	Bacteria	F	Amoebophilaceae	3.22948	18.3419
1813	Bacteria	G	Amycolatopsis	12.4815	50.8041
1804986	Bacteria	S	Amycolatopsis albispora	0.960116	2.4747
129921	Bacteria	S	Amycolatopsis keratiniphila	0.872833	2.91141
1896961	Bacteria	S	Amycolatopsis sp. AA4	0.698266	4.80383
2653857	Bacteria	S	Amycolatopsis sp. YIM 10	5.41156	5.96839
1163	Bacteria	G	Anabaena	9.25203	9.02537
1165	Bacteria	S	Anabaena cylindrica	7.59365	4.07598
272123	Bacteria	S1	Anabaena cylindrica PCC 7122	7.59365	4.07598
2569097	Bacteria	G	Anaerobutyricum	378.373	1506.07
39488	Bacteria	S	Anaerobutyricum hallii	378.373	1506.07
165779	Bacteria	G	Anaerococcus	21.0353	37.8483
1870984	Bacteria	S	Anaerococcus mediterraneensis	8.11735	12.5191
33034	Bacteria	S	Anaerococcus prevotii	12.9179	25.0381
525919	Bacteria	S1	Anaerococcus prevotii DSM 20548	12.9179	25.0381
1843210	Bacteria	G	Anaerocolumna	206.338	116.893
2696063	Bacteria	S	Anaerocolumna sp. CBA3638	206.338	116.893
2690159	Bacteria	G	Anaerohalosphaera	6.37168	5.09497
1936003	Bacteria	S	Anaerohalosphaera lusitana	6.37168	5.09497
2690158	Bacteria	F	Anaerohalosphaeraceae	6.37168	5.09497
233189	Bacteria	G	Anaerolinea	1.39653	17.7596
167964	Bacteria	S	Anaerolinea thermophila	1.39653	17.7596
926569	Bacteria	S1	Anaerolinea thermophila UNI-1	1.39653	17.7596
292628	Bacteria	F	Anaerolineaceae	25.6613	41.342
1889813	Bacteria	S	Anaerolineaceae bacterium oral taxon 439	17.5439	8.8798
292625	Bacteria	C	Anaerolineae	25.6613	41.342
292629	Bacteria	O	Anaerolineales	25.6613	41.342
161492	Bacteria	G	Anaeromyxobacter	5.32428	17.7596
161493	Bacteria	S	Anaeromyxobacter dehalogenans	3.75318	4.36712
1524215	Bacteria	F	Anaeromyxobacteraceae	5.32428	17.7596
207244	Bacteria	G	Anaerostipes	1370.52	3597.05
649756	Bacteria	S	Anaerostipes hadrus	341.452	3467.05
1229621	Bacteria	S	Anaerostipes rhamnosivorans	1022.26	125.191
2039240	Bacteria	G	Anaerotignum	158.943	58.9561
28446	Bacteria	S	Anaerotignum propionicum	158.943	58.9561
991789	Bacteria	S1	Anaerotignum propionicum DSM 1682	158.943	58.9561
768	Bacteria	G	Anaplasma	1.0474	5.38611
942	Bacteria	F	Anaplasmataceae	27.0578	48.1839
99	Bacteria	G	Ancylobacter	2.53122	6.25953
1850374	Bacteria	S	Ancylobacter sp. TS-1	0.610983	4.80383
55079	Bacteria	G	Aneurinibacillus	23.5665	22.709
85151	Bacteria	F1	Aneurinibacillus group	23.5665	22.709
1500254	Bacteria	S	Aneurinibacillus soli	16.322	6.69625
1450761	Bacteria	S	Aneurinibacillus sp. XH2	7.24451	15.8672
150247	Bacteria	G	Anoxybacillus	24.5266	50.2218
294699	Bacteria	S	Anoxybacillus amylolyticus	5.32428	12.2279
33934	Bacteria	S	Anoxybacillus flavithermus	4.27688	9.46209
491915	Bacteria	S1	Anoxybacillus flavithermus WK1	2.6185	6.55068
1769008	Bacteria	G	Anoxybacter	9.86301	26.9306
1323375	Bacteria	S	Anoxybacter fermentans	9.86301	26.9306
1773450	Bacteria	G	Anseongella	0.436416	64.6333
496056	Bacteria	S	Anseongella ginsenosidimutans	0.436416	64.6333
84564	Bacteria	F3	ant endosymbionts	13.0052	19.9432
84563	Bacteria	F2	ant, tsetse, mealybug, aphid, etc. endosymbionts	24.0029	43.9623
2058174	Bacteria	G	Antarcticibacterium	5.06243	67.9815
2058175	Bacteria	S	Antarcticibacterium flavum	3.1422	35.5192
2585771	Bacteria	S	Antarcticibacterium sp. PAMC 28998	1.92023	32.3167
74032	Bacteria	G	Antarctobacter	2.44393	6.98739
74033	Bacteria	S	Antarctobacter heliothermus	2.44393	6.98739
1892259	Bacteria	F	Aphanizomenonaceae	16.0601	31.1521
1890450	Bacteria	F	Aphanothecaceae	35.437	32.4622
146507	Bacteria	F3	aphid secondary symbionts	3.40405	4.36712
1778601	Bacteria	G	Apibacter	9.51388	74.3866
2500547	Bacteria	S	Apibacter sp. HY041	3.75318	45.7092
187	Bacteria	G	Aquaspirillum	2.00752	4.51269
1938604	Bacteria	S	Aquaspirillum sp. LM1	2.00752	4.51269
254245	Bacteria	G	Aquicella	0.78555	4.65826
254246	Bacteria	S	Aquicella lusitana	0.5237	1.16456
254247	Bacteria	S	Aquicella siphonis	0.26185	3.20255
2713	Bacteria	G	Aquifex	2.53122	3.20255
63363	Bacteria	S	Aquifex aeolicus	2.53122	3.20255
224324	Bacteria	S1	Aquifex aeolicus VF5	2.53122	3.20255
64898	Bacteria	F	Aquificaceae	10.0376	9.75323
187857	Bacteria	C	Aquificae	29.6763	54.7345
200783	Bacteria	P	Aquificae	29.6763	54.7345
32069	Bacteria	O	Aquificales	26.0977	46.7281
280472	Bacteria	G	Aquiflexum	8.81561	30.4242
280473	Bacteria	S	Aquiflexum balticum	8.81561	30.4242
758820	Bacteria	S1	Aquiflexum balticum DSM 16537	8.81561	30.4242
290174	Bacteria	G	Aquimarina	26.3596	62.8865
1714849	Bacteria	S	Aquimarina sp. AD10	9.77573	36.8294
1714860	Bacteria	S	Aquimarina sp. BL5	6.8081	12.3735
1511635	Bacteria	G	Aquisphaera	6.19711	11.9368
406548	Bacteria	S	Aquisphaera giovannonii	6.19711	11.9368
407217	Bacteria	G	Aquitalea	7.94278	25.4748
1590041	Bacteria	S	Aquitalea sp. USM4	0.26185	1.31014
2005386	Bacteria	G	Arabia	9.51388	17.7596
1870985	Bacteria	S	Arabia massiliensis	9.51388	17.7596
1769012	Bacteria	G	Arachidicoccus	12.6561	166.678
496057	Bacteria	S	Arachidicoccus ginsenosidivorans	2.70578	40.7598
1850526	Bacteria	S	Arachidicoccus sp. BS20	5.237	29.9875
2341117	Bacteria	S	Arachidicoccus sp. KIS59-12	3.05492	66.6713
28263	Bacteria	G	Arcanobacterium	3.92775	6.11396
28264	Bacteria	S	Arcanobacterium haemolyticum	3.75318	3.63926
39	Bacteria	F	Archangiaceae	11.8705	34.3547
47	Bacteria	G	Archangium	2.44393	11.5001
48	Bacteria	S	Archangium gephyra	2.44393	11.5001
28196	Bacteria	G	Arcobacter	136.075	131.45
28197	Bacteria	S	Arcobacter butzleri	18.0676	9.17095
2321108	Bacteria	F1	Arcobacter group	177.447	175.558
1032072	Bacteria	S	Arcobacter molluscorum	9.60116	5.82282
870501	Bacteria	S1	Arcobacter molluscorum LMG 25693	9.60116	5.82282
28199	Bacteria	S	Arcobacter nitrofigilis	11.696	9.60766
572480	Bacteria	S1	Arcobacter nitrofigilis DSM 7299	11.696	9.60766
28200	Bacteria	S	Arcobacter skirrowii	6.2844	7.56967
708186	Bacteria	S	Arcobacter trophiarum	4.10231	2.62027
1032241	Bacteria	S1	Arcobacter trophiarum LMG 25534	4.10231	2.62027
2173039	Bacteria	G	Arcticibacterium	3.31677	18.4875
1784714	Bacteria	S	Arcticibacterium luteifluviistationis	3.31677	18.4875
1382930	Bacteria	F	Ardenticatenaceae	4.7133	11.7912
1382929	Bacteria	O	Ardenticatenales	4.7133	11.7912
1382928	Bacteria	C	Ardenticatenia	4.7133	11.7912
178469	Bacteria	G	Arenibacter	2.88035	27.804
616991	Bacteria	S	Arenibacter algicola	2.88035	27.804
67819	Bacteria	P	Armatimonadetes	3.75318	11.6456
2004468	Bacteria	S	Armatimonadetes bacterium Uphvl-Ar2	0.698266	1.89242
1663	Bacteria	G	Arthrobacter	40.9359	56.0447
656366	Bacteria	S	Arthrobacter alpinus	2.6185	4.9494
37928	Bacteria	S	Arthrobacter crystallopoietes	0.610983	3.20255
1494608	Bacteria	S	Arthrobacter sp. PAMC 25486	2.6185	1.60128
76890	Bacteria	G	Asticcacaulis	4.1896	7.71524
78587	Bacteria	S	Asticcacaulis excentricus	4.1896	7.71524
573065	Bacteria	S1	Asticcacaulis excentricus CB 48	0.0872833	4.22155
1769718	Bacteria	G	Athalassotoga	4.01503	0.727853
1441386	Bacteria	S	Athalassotoga saccharophila	4.01503	0.727853
1643824	Bacteria	F	Atopobiaceae	92.9567	161.583
1380	Bacteria	G	Atopobium	9.4266	19.7976
1382	Bacteria	S	Atopobium parvulum	9.4266	19.7976
521095	Bacteria	S1	Atopobium parvulum DSM 20469	9.4266	19.7976
255475	Bacteria	F	Aurantimonadaceae	5.84798	18.633
1176327	Bacteria	G	Aureitalea	1.39653	34.7914
2094025	Bacteria	S	Aureitalea sp. RR4-38	1.39653	34.7914
1184606	Bacteria	G	Austwickia	0.349133	1.60128
100225	Bacteria	S	Austwickia chelonae	0.349133	1.60128
12960	Bacteria	G	Azoarcus	14.5763	58.6649
41977	Bacteria	S	Azoarcus communis	4.27688	15.7216
2027405	Bacteria	S	Azoarcus sp. DD4	4.45145	9.31652
356837	Bacteria	S	Azoarcus sp. DN11	1.0474	7.86081
748247	Bacteria	S	Azoarcus sp. KH32C	2.79307	8.73423
2067960	Bacteria	S	Azoarcus sp. SY39	0.698266	3.05698
2008795	Bacteria	F	Azonexaceae	8.99018	15.4305
146937	Bacteria	G	Azospira	5.14971	8.44309
191	Bacteria	G	Azospirillum	30.6364	55.3168
192	Bacteria	S	Azospirillum brasilense	8.3792	13.8292
193	Bacteria	S	Azospirillum lipoferum	4.62601	7.13296
2202148	Bacteria	S	Azospirillum sp. CFH 70021	0.78555	3.20255
682998	Bacteria	S	Azospirillum sp. M2T2B2	1.22197	6.4051
709810	Bacteria	S	Azospirillum sp. TSA2s	1.30925	2.91141
528244	Bacteria	S	Azospirillum thiophilum	1.5711	2.62027
352	Bacteria	G	Azotobacter	7.15723	28.823
351	Bacteria	F1	Azotobacter group	7.15723	28.823
354	Bacteria	S	Azotobacter vinelandii	0.960116	4.07598
186817	Bacteria	F	Bacillaceae	1663.36	1758.78
2594883	Bacteria	S	Bacillaceae bacterium TKL69	8.20463	15.1393
1385	Bacteria	O	Bacillales	3966.24	4183.26
539738	Bacteria	O2	Bacillales Family XI. Incertae Sedis	217.423	82.5385
539742	Bacteria	O2	Bacillales Family XII. Incertae Sedis	24.8757	57.9371
539002	Bacteria	O1	Bacillales incertae sedis	242.298	140.621
91061	Bacteria	C	Bacilli	18534.5	10754.2
1386	Bacteria	G	Bacillus	1163.66	1235.75
293387	Bacteria	S	Bacillus altitudinis	3.31677	5.38611
1792192	Bacteria	G1	Bacillus altitudinis complex	3.31677	5.38611
1390	Bacteria	S	Bacillus amyloliquefaciens	9.07746	7.27853
1938374	Bacteria	G2	Bacillus amyloliquefaciens group	17.4567	27.0761
228899	Bacteria	S	Bacillus asahii	6.72081	8.00638
1452	Bacteria	S	Bacillus atrophaeus	11.5214	20.3799
632773	Bacteria	S	Bacillus beveridgei	10.2121	6.55068
421767	Bacteria	S	Bacillus butanolivorans	10.0376	17.1773
1413	Bacteria	S	Bacillus cellulosilyticus	11.8705	15.1393
649639	Bacteria	S1	Bacillus cellulosilyticus DSM 2522	11.8705	15.1393
1396	Bacteria	S	Bacillus cereus	67.7318	71.3296
86661	Bacteria	G1	Bacillus cereus group	264.032	259.843
526986	Bacteria	S1	Bacillus cereus Rock3-44	10.0376	10.0444
1670641	Bacteria	S	Bacillus ciccensis	9.07746	7.86081
1397	Bacteria	S	Bacillus circulans	19.726	17.614
79880	Bacteria	S	Bacillus clausii	7.94278	7.71524
1398	Bacteria	S	Bacillus coagulans	22.4318	23.1457
580165	Bacteria	S	Bacillus cytotoxicus	13.0052	8.29752
86664	Bacteria	S	Bacillus flexus	13.878	8.8798
279826	Bacteria	S	Bacillus foraminis	13.4416	23.1457
1783501	Bacteria	S	Bacillus freudenreichii	5.237	9.75323
1664069	Bacteria	S	Bacillus glycinifermentans	14.1399	9.60766
1441095	Bacteria	S	Bacillus gobiensis	6.45896	7.71524
86665	Bacteria	S	Bacillus halodurans	9.60116	4.22155
260554	Bacteria	S	Bacillus halotolerans	6.02255	6.84182
79883	Bacteria	S	Bacillus horikoshii	7.68093	12.0824
324767	Bacteria	S	Bacillus infantis	8.55376	11.9368
1367477	Bacteria	S1	Bacillus infantis NRRL B-14911	8.55376	11.9368
129985	Bacteria	S	Bacillus jeotgali	9.77573	5.96839
859143	Bacteria	S	Bacillus kochii	12.4815	11.9368
199441	Bacteria	S	Bacillus krulwichiae	13.0052	6.69625
300825	Bacteria	S	Bacillus lehensis	4.7133	9.46209
1246626	Bacteria	S1	Bacillus lehensis G1	4.7133	9.46209
1467	Bacteria	S	Bacillus lentus	19.726	6.55068
152268	Bacteria	S	Bacillus litoralis	12.5688	8.73423
2026191	Bacteria	S	Bacillus luti	2.53122	5.24054
189381	Bacteria	S	Bacillus marisflavi	17.5439	33.6268
1404	Bacteria	S	Bacillus megaterium	33.5168	30.7154
1193713	Bacteria	S	Bacillus mesonae	15.1	6.84182
1471	Bacteria	S	Bacillus methanolicus	8.72833	5.24054
796606	Bacteria	S1	Bacillus methanolicus MGA3	8.72833	5.24054
653388	Bacteria	G2	Bacillus mojavensis subgroup	6.02255	6.84182
264697	Bacteria	S	Bacillus muralis	4.01503	9.46209
1405	Bacteria	S	Bacillus mycoides	16.2347	16.3039
665099	Bacteria	S	Bacillus oceanisediminis	6.63353	8.73423
1196031	Bacteria	S1	Bacillus oceanisediminis 2691	6.63353	8.73423
1648923	Bacteria	S	Bacillus paralicheniformis	7.59365	9.60766
79885	Bacteria	S	Bacillus pseudofirmus	7.41908	5.38611
398511	Bacteria	S1	Bacillus pseudofirmus OF4	7.41908	5.38611
64104	Bacteria	S	Bacillus pseudomycoides	18.1549	16.8862
1408	Bacteria	S	Bacillus pumilus	16.6711	18.3419
1478	Bacteria	S	Bacillus simplex	11.5214	12.3735
1349754	Bacteria	S1	Bacillus simplex NBRC 15720 = DSM 1321	3.05492	3.49369
1479	Bacteria	S	Bacillus smithii	8.55376	21.3989
119858	Bacteria	S	Bacillus sonorensis	18.3295	10.3355
666686	Bacteria	S	Bacillus sp. 1NLA3E	12.0451	28.9685
2589818	Bacteria	S	Bacillus sp. Cs-700	10.6486	4.07598
2567941	Bacteria	S	Bacillus sp. DSL-17	22.17	12.3735
1705566	Bacteria	S	Bacillus sp. FJAT-18017	13.9653	7.13296
1581038	Bacteria	S	Bacillus sp. FJAT-22090	15.1	21.3989
1742359	Bacteria	S	Bacillus sp. FJAT-25496	6.89538	16.7406
2014076	Bacteria	S	Bacillus sp. FJAT-42376	11.1723	7.86081
2011012	Bacteria	S	Bacillus sp. FJAT-45348	5.58613	9.46209
1071078	Bacteria	S	Bacillus sp. NSP9.1	16.8457	6.98739
98228	Bacteria	S	Bacillus sp. OxB-1	9.33931	4.65826
486398	Bacteria	S	Bacillus sp. S3	10.1249	22.709
1071080	Bacteria	S	Bacillus sp. SB49	5.41156	8.44309
2587848	Bacteria	S	Bacillus sp. THAF10	11.4341	8.73423
756828	Bacteria	S	Bacillus sp. WP8	4.10231	0.582282
1565991	Bacteria	S	Bacillus sp. X1(2014)	6.89538	14.1203
352858	Bacteria	S	Bacillus sp. Y1	12.5688	20.3799
1423	Bacteria	S	Bacillus subtilis	17.8058	22.5634
653685	Bacteria	G1	Bacillus subtilis group	98.1937	116.165
35841	Bacteria	S	Bacillus thermoamylovorans	11.6087	17.4685
1215031	Bacteria	S	Bacillus thermocopriae	2.0948	3.49369
1428	Bacteria	S	Bacillus thuringiensis	42.4197	44.9813
72361	Bacteria	S	Bacillus vallismortis	3.31677	6.98739
492670	Bacteria	S	Bacillus velezensis	3.05492	10.3355
218284	Bacteria	S	Bacillus vietnamensis	6.02255	5.96839
1547283	Bacteria	S	Bacillus weihaiensis	13.1798	6.69625
1890302	Bacteria	S	Bacillus wiedmannii	6.02255	3.05698
2	Bacteria	D	Bacteria	995660	994526
1783234	Bacteria	D2	Bacteria candidate phyla	33.2549	20.3799
1537406	Bacteria	G	Bacterioplanes	1.0474	11.7912
1249553	Bacteria	S	Bacterioplanes sanyensis	1.0474	11.7912
2024979	Bacteria	O	Bacteriovoracales	16.1474	37.1205
815	Bacteria	F	Bacteroidaceae	1014.84	572898
171549	Bacteria	O	Bacteroidales	1442.88	722639
1400053	Bacteria	S	Bacteroidales bacterium CF	7.15723	54.7345
816	Bacteria	G	Bacteroides	1014.84	572898
47678	Bacteria	S	Bacteroides caccae	36.4844	15515.1
1796613	Bacteria	S	Bacteroides caecimuris	9.33931	6074.37
246787	Bacteria	S	Bacteroides cellulosilyticus	20.7734	5214.77
151276	Bacteria	S	Bacteroides coprosuis	7.24451	643.131
679937	Bacteria	S1	Bacteroides coprosuis DSM 18011	7.24451	643.131
357276	Bacteria	S	Bacteroides dorei	71.7469	54827.4
997877	Bacteria	S1	Bacteroides dorei CL03T12C01	12.2197	9107.62
817	Bacteria	S	Bacteroides fragilis	96.7972	40962.5
862962	Bacteria	S1	Bacteroides fragilis 638R	0.78555	679.669
295405	Bacteria	S1	Bacteroides fragilis YCH46	2.44393	1891.69
290053	Bacteria	S	Bacteroides helcogenes	8.03006	3392.81
693979	Bacteria	S1	Bacteroides helcogenes P 36-108	8.03006	3392.81
28113	Bacteria	S	Bacteroides heparinolyticus	4.80058	2308.02
329854	Bacteria	S	Bacteroides intestinalis	8.81561	3737.38
28116	Bacteria	S	Bacteroides ovatus	71.8342	66434
376805	Bacteria	S	Bacteroides salanitronis	17.3694	14948.5
667015	Bacteria	S1	Bacteroides salanitronis DSM 18170	17.3694	14948.5
2528203	Bacteria	S	Bacteroides sp. A1C1	31.8584	25706
2715212	Bacteria	S	Bacteroides sp. CBA7301	15.4491	4259.1
818	Bacteria	S	Bacteroides thetaiotaomicron	53.5047	25452
226186	Bacteria	S1	Bacteroides thetaiotaomicron VPI-5482	9.51388	4255.32
820	Bacteria	S	Bacteroides uniformis	110.152	64432
821	Bacteria	S	Bacteroides vulgatus	222.485	109156
435590	Bacteria	S1	Bacteroides vulgatus ATCC 8482	42.2451	18570.3
371601	Bacteria	S	Bacteroides xylanisolvens	17.1075	3534.45
28119	Bacteria	S	Bacteroides zoogleoformans	5.41156	1930.99
976	Bacteria	P	Bacteroidetes	3011.88	741263
1100069	Bacteria	O	Bacteroidetes Order II. Incertae sedis	10.474	40.9053
68336	Bacteria	D2	Bacteroidetes/Chlorobi group	3053.52	741561
200643	Bacteria	C	Bacteroidia	1481.72	723570
2600304	Bacteria	G	Baekduia	1.39653	3.49369
496014	Bacteria	S	Baekduia soli	1.39653	3.49369
2600303	Bacteria	F	Baekduiaceae	1.39653	3.49369
1936987	Bacteria	P	Balneolaeota	2.96763	51.8231
397864	Bacteria	G	Barnesiella	12.3069	2694.95
397865	Bacteria	S	Barnesiella viscericola	12.3069	2694.95
880074	Bacteria	S1	Barnesiella viscericola DSM 18177	12.3069	2694.95
2005519	Bacteria	F	Barnesiellaceae	12.3069	2694.95
773	Bacteria	G	Bartonella	29.8509	80.5005
772	Bacteria	F	Bartonellaceae	29.8509	80.5005
697331	Bacteria	G	Basfia	3.40405	20.3799
2360	Bacteria	S	Bathymodiolus thermophilus thioautotrophic gill symbiont	0.960116	4.22155
958	Bacteria	G	Bdellovibrio	19.9006	39.5952
959	Bacteria	S	Bdellovibrio bacteriovorus	9.16475	22.8546
453816	Bacteria	S	Bdellovibrio exovorus	2.18208	8.00638
1184267	Bacteria	S1	Bdellovibrio exovorus JSS	2.18208	8.00638
2220073	Bacteria	S	Bdellovibrio sp. NC01	2.53122	4.22155
213483	Bacteria	F	Bdellovibrionaceae	19.9006	39.5952
213481	Bacteria	O	Bdellovibrionales	19.9006	39.5952
1021	Bacteria	G	Beggiatoa	8.64105	2.76584
288004	Bacteria	S	Beggiatoa leptomitoformis	8.64105	2.76584
45404	Bacteria	F	Beijerinckiaceae	3.92775	29.1141
232244	Bacteria	G	Belliella	4.53873	32.1711
232259	Bacteria	S	Belliella baltica	4.53873	32.1711
866536	Bacteria	S1	Belliella baltica DSM 15883	4.53873	32.1711
59735	Bacteria	G	Bergeyella	1.92023	28.5318
1585976	Bacteria	S	Bergeyella cardium	1.92023	28.5318
1937972	Bacteria	G	Bernardetia	6.02255	15.8672
999	Bacteria	S	Bernardetia litoralis	6.02255	15.8672
880071	Bacteria	S1	Bernardetia litoralis DSM 6794	6.02255	15.8672
1937968	Bacteria	F	Bernardetiaceae	6.02255	15.8672
28216	Bacteria	C	Betaproteobacteria	899.105	5472
84756	Bacteria	G	Beutenbergia	2.26937	2.91141
84757	Bacteria	S	Beutenbergia cavernae	2.26937	2.91141
471853	Bacteria	S1	Beutenbergia cavernae DSM 12333	2.26937	2.91141
125316	Bacteria	F	Beutenbergiaceae	2.88035	5.82282
476528	Bacteria	G	Bibersteinia	5.93526	3.34812
47735	Bacteria	S	Bibersteinia trehalosi	5.93526	3.34812
31953	Bacteria	F	Bifidobacteriaceae	2789.57	558.991
85004	Bacteria	O	Bifidobacteriales	2789.57	558.991
1678	Bacteria	G	Bifidobacterium	2748.2	539.776
1680	Bacteria	S	Bifidobacterium adolescentis	40.674	46.7281
1683	Bacteria	S	Bifidobacterium angulatum	3.22948	4.07598
28025	Bacteria	S	Bifidobacterium animalis	3.31677	11.5001
302912	Bacteria	S1	Bifidobacterium animalis subsp. animalis	1.83295	1.89242
1684	Bacteria	S	Bifidobacterium asteroides	2.6185	3.05698
1681	Bacteria	S	Bifidobacterium bifidum	13.9653	26.6394
702459	Bacteria	S1	Bifidobacterium bifidum PRL2010	1.13468	6.4051
1685	Bacteria	S	Bifidobacterium breve	207.56	97.0956
1385942	Bacteria	S1	Bifidobacterium breve 689b	7.3318	2.76584
1385940	Bacteria	S1	Bifidobacterium breve JCM 7019	1.0474	2.32913
1686	Bacteria	S	Bifidobacterium catenulatum	44.9509	29.5508
630129	Bacteria	S1	Bifidobacterium catenulatum subsp. kashiwanohense	16.8457	12.9558
1150460	Bacteria	S2	Bifidobacterium catenulatum subsp. kashiwanohense JCM 15439 = DSM 21854	2.44393	1.45571
35760	Bacteria	S	Bifidobacterium choerinum	0.349133	1.74685
1689	Bacteria	S	Bifidobacterium dentium	2280.54	6.55068
78344	Bacteria	S	Bifidobacterium gallinarum	3.40405	6.25953
1447716	Bacteria	S2	Bifidobacterium kashiwanohense PV20-2	3.84046	3.78483
216816	Bacteria	S	Bifidobacterium longum	16.0601	217.191
1682	Bacteria	S1	Bifidobacterium longum subsp. infantis	2.79307	51.3864
1679	Bacteria	S1	Bifidobacterium longum subsp. longum	0.78555	5.82282
28026	Bacteria	S	Bifidobacterium pseudocatenulatum	13.4416	17.3229
547043	Bacteria	S1	Bifidobacterium pseudocatenulatum DSM 20438 = JCM 1200 = LMG 10505	6.89538	8.29752
1694	Bacteria	S	Bifidobacterium pseudolongum	4.97515	6.25953
158787	Bacteria	S	Bifidobacterium scardovii	4.7133	7.27853
1150461	Bacteria	S1	Bifidobacterium scardovii JCM 12489 = DSM 13734	4.7133	7.27853
33905	Bacteria	S	Bifidobacterium thermophilum	3.92775	7.71524
1562566	Bacteria	C	Blastocatellia	1.83295	5.82282
59282	Bacteria	G	Blastochloris	3.1422	17.0318
150203	Bacteria	G	Blastomonas	1.39653	2.91141
39782	Bacteria	F	Blattabacteriaceae	15.0127	52.2598
34098	Bacteria	G	Blattabacterium	15.0127	52.2598
572511	Bacteria	G	Blautia	69709.4	6118.77
33035	Bacteria	S	Blautia producta	7768.56	571.51
1121114	Bacteria	S1	Blautia producta ATCC 27340 = DSM 2950	3117.32	149.21
1912897	Bacteria	S	Blautia sp. N6H1-15	1449.08	404.104
2479767	Bacteria	S	Blautia sp. SC05B48	1252.52	3384.52
145358	Bacteria	F	Bogoriellaceae	0.610983	6.4051
1654741	Bacteria	G	Bombella	1.5711	2.91141
2697033	Bacteria	S	Bombella sp. KACC 21507	1.5711	2.91141
517	Bacteria	G	Bordetella	41.1104	112.235
463040	Bacteria	S	Bordetella genomosp. 13	3.05492	7.56967
1416806	Bacteria	S	Bordetella genomosp. 8	0.436416	5.53168
1416803	Bacteria	S	Bordetella genomosp. 9	0.26185	8.15195
103855	Bacteria	S	Bordetella hinzii	10.7358	14.7026
35814	Bacteria	S	Bordetella holmesii	3.05492	6.69625
2163011	Bacteria	S	Bordetella sp. HZ20	0.610983	3.34812
123899	Bacteria	S	Bordetella trematum	2.53122	10.4811
138	Bacteria	G	Borrelia	34.3023	28.5318
1643685	Bacteria	F	Borreliaceae	53.5047	51.9687
64895	Bacteria	G	Borreliella	17.5439	22.8546
85413	Bacteria	G	Bosea	4.97515	25.9116
2599640	Bacteria	S	Bosea sp. F3-2	0.872833	3.63926
1867715	Bacteria	S	Bosea sp. Tri-49	0.26185	3.20255
43668	Bacteria	G	Brachybacterium	6.2844	14.8482
29521	Bacteria	G	Brachyspira	73.2307	96.95
1287055	Bacteria	S	Brachyspira hampsonii	9.9503	24.6014
159	Bacteria	S	Brachyspira hyodysenteriae	17.1948	7.56967
84378	Bacteria	S	Brachyspira murdochii	10.7358	7.56967
526224	Bacteria	S1	Brachyspira murdochii DSM 12563	10.7358	7.56967
52584	Bacteria	S	Brachyspira pilosicoli	16.2347	28.6774
143786	Bacteria	F	Brachyspiraceae	73.2307	96.95
1643686	Bacteria	O	Brachyspirales	73.2307	96.95
1779135	Bacteria	F	Bradymonadaceae	2.88035	16.4495
1779134	Bacteria	O	Bradymonadales	7.76821	23.1457
2600177	Bacteria	S	Bradymonadales bacterium V1718	2.0948	1.01899
1779136	Bacteria	G	Bradymonas	2.88035	16.4495
1548548	Bacteria	S	Bradymonas sediminis	2.88035	16.4495
41294	Bacteria	F	Bradyrhizobiaceae	69.8266	219.666
374	Bacteria	G	Bradyrhizobium	54.9012	134.362
1437360	Bacteria	S	Bradyrhizobium erythrophlei	7.24451	21.5444
1325115	Bacteria	S	Bradyrhizobium guangxiense	1.83295	1.16456
1325095	Bacteria	S	Bradyrhizobium guangzhouense	2.88035	1.74685
722472	Bacteria	S	Bradyrhizobium lablabi	2.35665	2.91141
190148	Bacteria	S	Bradyrhizobium paxllaeri	0.0872833	3.49369
858422	Bacteria	S	Bradyrhizobium sp. CCBAU 051011	6.2844	5.38611
114615	Bacteria	S	Bradyrhizobium sp. ORS 278	1.30925	6.55068
115808	Bacteria	S	Bradyrhizobium sp. ORS 285	1.39653	4.07598
2714594	Bacteria	G	Bremerella	4.36416	3.78483
2527984	Bacteria	S	Bremerella volcania	4.36416	3.78483
71655	Bacteria	G	Brenneria	16.933	48.475
1109412	Bacteria	S	Brenneria goodwinii	11.1723	8.58866
55080	Bacteria	G	Brevibacillus	63.2804	85.5955
51101	Bacteria	S	Brevibacillus agri	8.20463	6.98739
1393	Bacteria	S	Brevibacillus brevis	18.1549	31.2977
358681	Bacteria	S1	Brevibacillus brevis NBRC 100599	0.78555	5.53168
54913	Bacteria	S	Brevibacillus formosus	1.39653	2.62027
1465	Bacteria	S	Brevibacillus laterosporus	23.9156	17.4685
2496837	Bacteria	S	Brevibacillus sp. SCSIO 07484	1.39653	7.56967
85019	Bacteria	F	Brevibacteriaceae	8.20463	21.69
1696	Bacteria	G	Brevibacterium	8.20463	21.69
273384	Bacteria	S	Brevibacterium aurantiacum	2.6185	4.07598
629680	Bacteria	S	Brevibacterium sandarakinum	0.349133	1.60128
41275	Bacteria	G	Brevundimonas	12.2197	49.0573
588932	Bacteria	S	Brevundimonas naejangsanensis	4.7133	11.9368
1938605	Bacteria	S	Brevundimonas sp. LM2	1.39653	2.32913
118882	Bacteria	F	Brucellaceae	6.54625	28.823
332160	Bacteria	O	Bryobacterales	2.6185	11.9368
32199	Bacteria	G	Buchnera	90.8619	72.203
9	Bacteria	S	Buchnera aphidicola	90.8619	72.203
1903416	Bacteria	F	Budviciaceae	12.8306	25.4748
32008	Bacteria	G	Burkholderia	56.2977	218.793
95486	Bacteria	S	Burkholderia cenocepacia	5.93526	6.69625
87882	Bacteria	G1	Burkholderia cepacia complex	31.0729	93.6019
28095	Bacteria	S	Burkholderia gladioli	1.5711	7.27853
337	Bacteria	S	Burkholderia glumae	0.174567	7.13296
488729	Bacteria	S	Burkholderia metallica	0.174567	0.582282
87883	Bacteria	S	Burkholderia multivorans	0.174567	8.29752
28450	Bacteria	S	Burkholderia pseudomallei	2.6185	4.07598
1740163	Bacteria	S	Burkholderia sp. Bp7605	0.0872833	4.07598
2571746	Bacteria	S	Burkholderia sp. DHOD12	0.0872833	6.4051
1855726	Bacteria	S	Burkholderia sp. KK1	4.10231	3.49369
1804984	Bacteria	S	Burkholderia sp. OLGA172	0.26185	2.76584
95485	Bacteria	S	Burkholderia stabilis	1.48382	2.91141
57975	Bacteria	S	Burkholderia thailandensis	0.0872833	3.78483
119060	Bacteria	F	Burkholderiaceae	171.424	805.733
80840	Bacteria	O	Burkholderiales	529.548	4546.61
1469502	Bacteria	S	Burkholderiales bacterium GJ-E10	0.698266	15.7216
864051	Bacteria	S	Burkholderiales bacterium JOSHI_001	0.0872833	3.93041
1834205	Bacteria	S	Burkholderiales bacterium YL45	2.44393	50.513
224471	Bacteria	O2	Burkholderiales Genera incertae sedis	24.7012	123.007
574697	Bacteria	G	Butyricimonas	18.5913	5236.9
2093856	Bacteria	S	Butyricimonas faecalis	18.5913	5236.9
830	Bacteria	G	Butyrivibrio	206.6	401.629
831	Bacteria	S	Butyrivibrio fibrisolvens	86.9342	132.178
185008	Bacteria	S	Butyrivibrio hungatei	54.0284	123.007
43305	Bacteria	S	Butyrivibrio proteoclasticus	57.4324	121.697
515622	Bacteria	S1	Butyrivibrio proteoclasticus B316	57.4324	121.697
1827195	Bacteria	G	Caballeronia	1.22197	6.84182
44000	Bacteria	G	Caldicellulosiruptor	82.57	63.3232
31899	Bacteria	S	Caldicellulosiruptor bescii	3.57862	2.03799
521460	Bacteria	S1	Caldicellulosiruptor bescii DSM 6725	3.57862	2.03799
413888	Bacteria	S	Caldicellulosiruptor hydrothermalis	3.84046	4.07598
632292	Bacteria	S1	Caldicellulosiruptor hydrothermalis 108	3.84046	4.07598
413889	Bacteria	S	Caldicellulosiruptor kronotskyensis	6.37168	3.63926
632348	Bacteria	S1	Caldicellulosiruptor kronotskyensis 2002	6.37168	3.63926
717609	Bacteria	S	Caldicellulosiruptor obsidiansis	7.68093	3.93041
608506	Bacteria	S1	Caldicellulosiruptor obsidiansis OB47	7.68093	3.93041
55205	Bacteria	S	Caldicellulosiruptor owensensis	8.3792	2.76584
632518	Bacteria	S1	Caldicellulosiruptor owensensis OL	8.3792	2.76584
233191	Bacteria	G	Caldilinea	5.41156	8.73423
133453	Bacteria	S	Caldilinea aerophila	5.41156	8.73423
926550	Bacteria	S1	Caldilinea aerophila DSM 14535 = NBRC 104270	5.41156	8.73423
475964	Bacteria	F	Caldilineaceae	5.41156	8.73423
475962	Bacteria	C	Caldilineae	5.41156	8.73423
475963	Bacteria	O	Caldilineales	5.41156	8.73423
444090	Bacteria	G	Caldimicrobium	1.22197	3.34812
1653476	Bacteria	S	Caldimicrobium thiodismutans	1.22197	3.34812
187144	Bacteria	G	Caldithrix	5.84798	5.82282
187145	Bacteria	S	Caldithrix abyssi	5.84798	5.82282
880073	Bacteria	S1	Caldithrix abyssi DSM 13497	5.84798	5.82282
1962854	Bacteria	F	Calditrichaceae	5.84798	5.82282
1962850	Bacteria	C	Calditrichae	5.84798	5.82282
1930617	Bacteria	P	Calditrichaeota	5.84798	5.82282
1962852	Bacteria	O	Calditrichales	5.84798	5.82282
44258	Bacteria	G	Caloramator	38.3174	24.6014
2576307	Bacteria	S	Caloramator sp. E03	38.3174	24.6014
171003	Bacteria	G	Caloranaerobacter	27.407	23.1457
116090	Bacteria	S	Caloranaerobacter azorensis	27.407	23.1457
1186	Bacteria	G	Calothrix	45.8237	82.2474
938406	Bacteria	S	Calothrix brevissima	2.53122	3.78483
1973478	Bacteria	S1	Calothrix brevissima NIES-22	2.53122	3.78483
1973486	Bacteria	S	Calothrix parasitica	5.67341	21.3989
1973488	Bacteria	S1	Calothrix parasitica NIES-267	5.67341	21.3989
1954171	Bacteria	S	Calothrix sp. NIES-2098	10.5613	13.3925
2005462	Bacteria	S	Calothrix sp. NIES-3974	3.75318	4.51269
99598	Bacteria	S	Calothrix sp. PCC 7507	2.70578	6.55068
2661849	Bacteria	F	Calotrichaceae	45.8237	82.2474
191301	Bacteria	G	Caminibacter	8.99018	5.09497
291048	Bacteria	S	Caminibacter mediatlanticus	8.99018	5.09497
391592	Bacteria	S1	Caminibacter mediatlanticus TB-2	8.99018	5.09497
194	Bacteria	G	Campylobacter	15572.3	520.706
195	Bacteria	S	Campylobacter coli	19.6387	39.5952
199	Bacteria	S	Campylobacter concisus	3283.25	6.55068
374106	Bacteria	S	Campylobacter cuniculorum	2.88035	2.62027
1121267	Bacteria	S1	Campylobacter cuniculorum DSM 23162 = LMG 24588	2.88035	2.62027
200	Bacteria	S	Campylobacter curvus	11452.5	4.36712
198	Bacteria	S	Campylobacter hyointestinalis	15.5364	13.2469
197	Bacteria	S	Campylobacter jejuni	22.9555	47.1649
201	Bacteria	S	Campylobacter lari	11.9578	19.2153
204	Bacteria	S	Campylobacter showae	435.544	8.58866
827	Bacteria	S	Campylobacter ureolyticus	8.03006	2.76584
1032069	Bacteria	S1	Campylobacter ureolyticus RIGS 9880	8.03006	2.76584
72294	Bacteria	F	Campylobacteraceae	15779	734.695
213849	Bacteria	O	Campylobacterales	15869.8	885.069
1379697	Bacteria	P	candidate division Zixibacteria	0.960116	4.07598
2053527	Bacteria	S	candidate division Zixibacteria bacterium	0.960116	4.07598
327159	Bacteria	G	Candidatus Accumulibacter	0.26185	5.24054
327160	Bacteria	S	Candidatus Accumulibacter phosphatis	0.26185	5.24054
522306	Bacteria	S1	Candidatus Accumulibacter phosphatis clade IIA str. UW-1	0.26185	5.24054
49082	Bacteria	G	Candidatus Arthromitus	43.7289	20.0887
1041504	Bacteria	S	Candidatus Arthromitus sp. SFB-rat-Yit	18.5913	7.4241
511434	Bacteria	G	Candidatus Azobacteroides	7.06995	81.2284
511435	Bacteria	S	Candidatus Azobacteroides pseudotrichonymphae	7.06995	81.2284
511995	Bacteria	S1	Candidatus Azobacteroides pseudotrichonymphae genomovar. CFP2	2.0948	68.8549
203804	Bacteria	G	Candidatus Blochmannia	13.0052	19.9432
1127830	Bacteria	F	Candidatus Brocadiaceae	3.22948	11.9368
2517206	Bacteria	C	Candidatus Brocadiae	3.22948	11.9368
1127829	Bacteria	O	Candidatus Brocadiales	3.22948	11.9368
456826	Bacteria	G	Candidatus Cloacimonas	1.83295	14.9938
456827	Bacteria	S	Candidatus Cloacimonas acidaminovorans	1.83295	14.9938
459349	Bacteria	S1	Candidatus Cloacimonas acidaminovorans str. Evry	1.83295	14.9938
456828	Bacteria	P	Candidatus Cloacimonetes	1.83295	14.9938
2489367	Bacteria	G	Candidatus Cyclonatronum	2.96763	51.8231
1457365	Bacteria	S	Candidatus Cyclonatronum proteinivorum	2.96763	51.8231
471826	Bacteria	G	Candidatus Desulforudis	2.6185	8.44309
471827	Bacteria	S	Candidatus Desulforudis audaxviator	2.6185	8.44309
477974	Bacteria	S1	Candidatus Desulforudis audaxviator MP104C	2.6185	8.44309
1725232	Bacteria	S	Candidatus Desulfovibrio trichonymphae	3.92775	5.82282
1922217	Bacteria	S	Candidatus Erwinia haradaeae	15.2746	10.7722
2716812	Bacteria	S	Candidatus Frankia datiscae	2.44393	1.89242
568987	Bacteria	G	Candidatus Hamiltonella	0.872833	2.4747
138072	Bacteria	S	Candidatus Hamiltonella defensa	0.872833	2.4747
1912503	Bacteria	G	Candidatus Izimaplasma	6.63353	6.98739
1541959	Bacteria	S	Candidatus Izimaplasma sp. HR1	6.63353	6.98739
33055	Bacteria	G	Candidatus Kinetoplastibacterium	11.7832	14.4115
380738	Bacteria	G	Candidatus Kuenenia	3.22948	11.9368
174633	Bacteria	S	Candidatus Kuenenia stuttgartiensis	3.22948	11.9368
1679002	Bacteria	G	Candidatus Methylopumilus	12.6561	9.02537
1808977	Bacteria	G	Candidatus Methylospira	1.22197	14.2659
1808979	Bacteria	S	Candidatus Methylospira mobilis	1.22197	14.2659
2162846	Bacteria	F	Candidatus Nanopelagicaceae	5.84798	15.7216
2039638	Bacteria	O	Candidatus Nanopelagicales	5.84798	15.7216
1715989	Bacteria	S	Candidatus Nitrospira inopinata	0.78555	3.34812
198251	Bacteria	G	Candidatus Pelagibacter	18.8532	18.7786
1541445	Bacteria	G	Candidatus Phaeomarinobacter	0.5237	3.34812
1458461	Bacteria	S	Candidatus Phaeomarinobacter ectocarpi	0.5237	3.34812
33926	Bacteria	G	Candidatus Phytoplasma	12.3069	15.7216
135727	Bacteria	S	Candidatus Phytoplasma ziziphi	3.75318	2.76584
622681	Bacteria	G	Candidatus Planktophila	4.10231	13.2469
1884913	Bacteria	S	Candidatus Planktophila lacus	1.13468	1.74685
1884905	Bacteria	S	Candidatus Planktophila versatilis	0.78555	8.15195
1988031	Bacteria	G	Candidatus Promineofilum	4.7133	11.7912
1806508	Bacteria	S	Candidatus Promineofilum breve	4.7133	11.7912
282132	Bacteria	G	Candidatus Protochlamydia	1.48382	7.86081
389348	Bacteria	S	Candidatus Protochlamydia naegleriophila	0.436416	5.67725
95818	Bacteria	P	Candidatus Saccharibacteria	25.0503	13.2469
332162	Bacteria	G	Candidatus Solibacter	2.6185	11.9368
332163	Bacteria	S	Candidatus Solibacter usitatus	2.6185	11.9368
234267	Bacteria	S1	Candidatus Solibacter usitatus Ellin6076	2.6185	11.9368
2293313	Bacteria	G	Candidatus Syntrophocurvum	10.6486	15.576
2293317	Bacteria	S	Candidatus Syntrophocurvum alkaliphilum	10.6486	15.576
106178	Bacteria	G1	canis group	13.1798	11.3545
1016	Bacteria	G	Capnocytophaga	32.9931	923.645
28188	Bacteria	S	Capnocytophaga canimorsus	3.75318	281.388
28189	Bacteria	S	Capnocytophaga cynodegmi	1.65838	30.1331
1017	Bacteria	S	Capnocytophaga gingivalis	1.0474	42.2155
45243	Bacteria	S	Capnocytophaga haemolytica	0.174567	26.0571
327575	Bacteria	S	Capnocytophaga leadbetteri	0.610983	12.9558
1705617	Bacteria	S	Capnocytophaga sp. oral taxon 323	5.67341	26.3483
1316596	Bacteria	S	Capnocytophaga sp. oral taxon 878	1.13468	44.399
1019	Bacteria	S	Capnocytophaga sputigena	1.30925	87.4879
1848904	Bacteria	S	Capnocytophaga stomatis	3.40405	106.412
1738645	Bacteria	G	Caproiciproducens	53.8538	58.2282
2507162	Bacteria	S	Caproiciproducens sp. NJN-50	53.8538	58.2282
178898	Bacteria	G	Carboxydocella	6.10983	17.7596
178899	Bacteria	S	Carboxydocella thermautotrophica	6.10983	17.7596
129957	Bacteria	G	Carboxydothermus	3.40405	10.4811
129958	Bacteria	S	Carboxydothermus hydrogenoformans	3.40405	10.4811
246194	Bacteria	S1	Carboxydothermus hydrogenoformans Z-2901	3.40405	10.4811
868	Bacteria	F	Cardiobacteriaceae	6.98266	8.15195
135615	Bacteria	O	Cardiobacteriales	6.98266	8.15195
2717	Bacteria	G	Cardiobacterium	0.610983	6.11396
2718	Bacteria	S	Cardiobacterium hominis	0.610983	6.11396
186828	Bacteria	F	Carnobacteriaceae	121.062	117.912
2747	Bacteria	G	Carnobacterium	64.5896	63.6143
2748	Bacteria	S	Carnobacterium divergens	10.1249	14.1203
147709	Bacteria	S	Carnobacterium inhibens	10.2121	10.4811
1266845	Bacteria	S1	Carnobacterium inhibens subsp. gilichinskyi	10.2121	10.4811
2751	Bacteria	S	Carnobacterium maltaromaticum	17.9804	10.0444
208596	Bacteria	S	Carnobacterium sp. 17-4	13.9653	14.4115
2705999	Bacteria	F	Casimicrobiaceae	0.0872833	7.71524
2706000	Bacteria	G	Casimicrobium	0.0872833	7.71524
2591109	Bacteria	S	Casimicrobium huifangae	0.0872833	7.71524
359336	Bacteria	G	Castellaniella	0.349133	10.7722
75697	Bacteria	S	Castellaniella defragrans	0.349133	10.7722
1437824	Bacteria	S1	Castellaniella defragrans 65Phen	0.349133	10.7722
1172191	Bacteria	G	Catenovulum	4.27688	10.4811
414878	Bacteria	G	Catenulispora	0.698266	4.80383
304895	Bacteria	S	Catenulispora acidiphila	0.698266	4.80383
479433	Bacteria	S1	Catenulispora acidiphila DSM 44928	0.698266	4.80383
414877	Bacteria	F	Catenulisporaceae	0.698266	4.80383
414714	Bacteria	O	Catenulisporales	0.698266	4.80383
75	Bacteria	G	Caulobacter	6.54625	50.2218
1679497	Bacteria	S	Caulobacter flavus	0.349133	5.53168
69395	Bacteria	S	Caulobacter henricii	0.78555	2.91141
2010972	Bacteria	S	Caulobacter rhizosphaerae	0.0872833	8.73423
366602	Bacteria	S	Caulobacter sp. K31	3.75318	5.38611
76892	Bacteria	F	Caulobacteraceae	25.1376	119.95
204458	Bacteria	O	Caulobacterales	25.1376	119.95
158483	Bacteria	G	Cedecea	14.5763	12.9558
158823	Bacteria	S	Cedecea lapagei	3.75318	1.60128
158822	Bacteria	S	Cedecea neteri	10.8231	11.3545
875170	Bacteria	G	Celeribacter	9.86301	16.0128
85016	Bacteria	F	Cellulomonadaceae	8.46648	18.633
1707	Bacteria	G	Cellulomonas	7.8555	16.3039
2591145	Bacteria	S	Cellulomonas sp. Y8	1.30925	3.63926
104264	Bacteria	G	Cellulophaga	25.574	150.666
59600	Bacteria	S	Cellulophaga algicola	8.64105	23.4369
688270	Bacteria	S1	Cellulophaga algicola DSM 14237	8.64105	23.4369
76594	Bacteria	S	Cellulophaga baltica	3.22948	46.1459
979	Bacteria	S	Cellulophaga lytica	9.07746	41.6332
698776	Bacteria	G	Cellulosilyticum	1014.84	87.4879
29360	Bacteria	S	Cellulosilyticum lentocellum	146.374	25.3293
642492	Bacteria	S1	Cellulosilyticum lentocellum DSM 5427	146.374	25.3293
2497860	Bacteria	S	Cellulosilyticum sp. WCF-2	128.743	21.9812
157920	Bacteria	G	Cellulosimicrobium	0.698266	3.05698
10	Bacteria	G	Cellvibrio	9.68845	30.861
155077	Bacteria	S	Cellvibrio japonicus	2.26937	1.89242
2303332	Bacteria	S	Cellvibrio sp. KY-GH-1	0.872833	6.55068
1987723	Bacteria	S	Cellvibrio sp. PSBB006	1.92023	5.82282
1945512	Bacteria	S	Cellvibrio sp. PSBB023	4.01503	2.03799
1706371	Bacteria	F	Cellvibrionaceae	14.4017	44.9813
1706369	Bacteria	O	Cellvibrionales	42.0705	131.45
217161	Bacteria	G	Chamaesiphon	2.18208	1.89242
1173032	Bacteria	S	Chamaesiphon minutus	2.18208	1.89242
1173020	Bacteria	S1	Chamaesiphon minutus PCC 6605	2.18208	1.89242
1890431	Bacteria	F	Chamaesiphonaceae	2.18208	1.89242
449972	Bacteria	G	Chelativorans	3.84046	2.03799
266779	Bacteria	S	Chelativorans sp. BNC1	3.84046	2.03799
2594795	Bacteria	S	Chitinimonas sp. R3-44	0.78555	9.02537
79328	Bacteria	G	Chitinophaga	34.4769	400.173
2029983	Bacteria	S	Chitinophaga caeni	1.30925	53.7155
79329	Bacteria	S	Chitinophaga pinensis	10.2121	126.938
485918	Bacteria	S1	Chitinophaga pinensis DSM 2588	3.40405	87.9246
2703787	Bacteria	S	Chitinophaga sp. H33E-04	12.9179	65.7979
2033437	Bacteria	S	Chitinophaga sp. MD30	4.7133	83.5575
2604421	Bacteria	S	Chitinophaga sp. XS-30	5.14971	45.8547
563835	Bacteria	F	Chitinophagaceae	84.4029	1144.62
1853229	Bacteria	O	Chitinophagales	84.4029	1144.62
1853228	Bacteria	C	Chitinophagia	84.4029	1144.62
810	Bacteria	G	Chlamydia	20.2497	21.8356
1113537	Bacteria	F1	Chlamydia/Chlamydophila group	20.2497	21.8356
809	Bacteria	F	Chlamydiaceae	20.2497	21.8356
204428	Bacteria	P	Chlamydiae	28.4544	35.8104
51291	Bacteria	O	Chlamydiales	20.2497	21.8356
204429	Bacteria	C	Chlamydiia	28.4544	35.8104
458032	Bacteria	G	Chloracidobacterium	1.83295	5.82282
458033	Bacteria	S	Chloracidobacterium thermophilum	1.83295	5.82282
981222	Bacteria	S1	Chloracidobacterium thermophilum B	1.83295	5.82282
256319	Bacteria	G	Chlorobaculum	5.67341	30.7154
274537	Bacteria	S	Chlorobaculum limnaeum	1.48382	8.58866
274539	Bacteria	S	Chlorobaculum parvum	1.74567	17.7596
517417	Bacteria	S1	Chlorobaculum parvum NCIB 8327	1.74567	17.7596
1090	Bacteria	P	Chlorobi	27.5815	134.07
191410	Bacteria	C	Chlorobia	27.5815	134.07
191412	Bacteria	F	Chlorobiaceae	27.5815	134.07
191411	Bacteria	O	Chlorobiales	27.5815	134.07
1091	Bacteria	G	Chlorobium	9.33931	44.5446
1092	Bacteria	S	Chlorobium limicola	2.0948	5.67725
290315	Bacteria	S1	Chlorobium limicola DSM 245	2.0948	5.67725
1096	Bacteria	S	Chlorobium phaeobacteroides	3.31677	20.5254
331678	Bacteria	S1	Chlorobium phaeobacteroides BS1	1.5711	14.4115
1094	Bacteria	S	Chlorobium phaeovibrioides	1.74567	6.11396
274493	Bacteria	F1	Chlorobium/Pelodictyon group	12.1324	62.8865
1106	Bacteria	F	Chloroflexaceae	1.83295	17.7596
32064	Bacteria	O	Chloroflexales	4.62601	29.9875
200795	Bacteria	P	Chloroflexi	77.6821	152.412
32061	Bacteria	C	Chloroflexia	4.62601	29.9875
1508594	Bacteria	O1	Chloroflexineae	1.83295	17.7596
1107	Bacteria	G	Chloroflexus	1.83295	17.7596
152260	Bacteria	S	Chloroflexus aggregans	0.0872833	6.84182
326427	Bacteria	S1	Chloroflexus aggregans DSM 9485	0.0872833	6.84182
100715	Bacteria	G	Chloroherpeton	2.18208	9.46209
100716	Bacteria	S	Chloroherpeton thalassium	2.18208	9.46209
517418	Bacteria	S1	Chloroherpeton thalassium ATCC 35110	2.18208	9.46209
990721	Bacteria	G	Christensenella	129.267	1239.1
626937	Bacteria	S	Christensenella minuta	84.8394	1105.61
2086585	Bacteria	S	Christensenella sp. Marseille-P3954	44.4272	133.343
990719	Bacteria	F	Christensenellaceae	129.267	1239.1
1046	Bacteria	F	Chromatiaceae	19.2896	78.0258
1978339	Bacteria	S	Chromatiaceae bacterium 2141T.STBD.0c.01a	2.00752	5.82282
135613	Bacteria	O	Chromatiales	53.6792	232.767
1499392	Bacteria	F	Chromobacteriaceae	41.1977	159.4
535	Bacteria	G	Chromobacterium	16.4965	40.4686
90153	Bacteria	F1	Chromobacterium group	21.1226	55.0257
2605945	Bacteria	S	Chromobacterium sp. 257-1	4.01503	2.32913
2059672	Bacteria	S	Chromobacterium sp. ATCC 53434	3.57862	3.34812
1108595	Bacteria	S	Chromobacterium vaccinii	3.31677	5.53168
536	Bacteria	S	Chromobacterium violaceum	1.5711	6.55068
42054	Bacteria	G	Chromohalobacter	0.610983	0.873423
158080	Bacteria	S	Chromohalobacter salexigens	0.610983	0.873423
290398	Bacteria	S1	Chromohalobacter salexigens DSM 3043	0.610983	0.873423
1890464	Bacteria	F	Chroococcaceae	31.6838	36.1015
1118	Bacteria	O	Chroococcales	75.9365	99.1335
59732	Bacteria	G	Chryseobacterium	201.363	1355.7
266748	Bacteria	S	Chryseobacterium antarcticum	1.74567	10.6267
246	Bacteria	S	Chryseobacterium balustinum	3.40405	18.633
1241978	Bacteria	S	Chryseobacterium bernardetii	6.10983	54.7345
1124835	Bacteria	S	Chryseobacterium carnipullorum	1.22197	45.5636
1241979	Bacteria	S	Chryseobacterium carnis	4.10231	18.3419
1324352	Bacteria	S	Chryseobacterium gallinarum	3.40405	27.9495
1685010	Bacteria	S	Chryseobacterium glaciei	13.1798	16.0128
250	Bacteria	S	Chryseobacterium gleum	10.6486	127.083
421525	Bacteria	S	Chryseobacterium haifense	1.5711	37.2661
253	Bacteria	S	Chryseobacterium indologenes	18.5913	98.1146
266749	Bacteria	S	Chryseobacterium jeonii	9.16475	10.6267
112234	Bacteria	S	Chryseobacterium joostei	7.50636	13.9748
1241981	Bacteria	S	Chryseobacterium lactis	6.63353	27.2217
558152	Bacteria	S	Chryseobacterium piperi	2.44393	38.5762
1493872	Bacteria	S	Chryseobacterium shandongense	8.9029	26.2027
1871047	Bacteria	S	Chryseobacterium sp.	2.0948	29.4053
2497456	Bacteria	S	Chryseobacterium sp. 17S1E7	9.86301	27.6584
2478663	Bacteria	S	Chryseobacterium sp. 3008163	3.40405	39.3041
2039166	Bacteria	S	Chryseobacterium sp. 6424	2.26937	15.8672
2487063	Bacteria	S	Chryseobacterium sp. G0162	7.76821	20.2343
2487064	Bacteria	S	Chryseobacterium sp. G0186	2.53122	29.1141
2487065	Bacteria	S	Chryseobacterium sp. G0201	2.96763	21.5444
2487073	Bacteria	S	Chryseobacterium sp. H3001	0.349133	34.2091
1721091	Bacteria	S	Chryseobacterium sp. IHB B 17019	0.872833	23.2913
2713414	Bacteria	S	Chryseobacterium sp. POL2	3.05492	13.3925
2594269	Bacteria	S	Chryseobacterium sp. SNU WT5	1.30925	7.86081
878220	Bacteria	S	Chryseobacterium sp. StRB126	9.25203	37.4116
2015076	Bacteria	S	Chryseobacterium sp. T16E-39	2.0948	13.5381
536441	Bacteria	S	Chryseobacterium taklimakanense	2.53122	72.6397
1433993	Bacteria	G	Chryseolinea	1.74567	53.7155
2321403	Bacteria	S	Chryseolinea soli	1.74567	53.7155
1077264	Bacteria	F	Chthonomonadaceae	1.65838	2.76584
1077263	Bacteria	O	Chthonomonadales	1.65838	2.76584
1077257	Bacteria	C	Chthonomonadetes	1.65838	2.76584
1077265	Bacteria	G	Chthonomonas	1.65838	2.76584
454171	Bacteria	S	Chthonomonas calidirosea	1.65838	2.76584
1303518	Bacteria	S1	Chthonomonas calidirosea T49	1.65838	2.76584
544	Bacteria	G	Citrobacter	162.172	106.121
67824	Bacteria	S	Citrobacter farmeri	1.39653	11.2089
546	Bacteria	S	Citrobacter freundii	18.9405	2.62027
1344959	Bacteria	G1	Citrobacter freundii complex	39.1902	37.7028
1639133	Bacteria	S	Citrobacter portucalensis	4.27688	19.0697
67827	Bacteria	S	Citrobacter werkmanii	2.79307	4.51269
1573	Bacteria	G	Clavibacter	4.01503	5.09497
28447	Bacteria	S	Clavibacter michiganensis	4.01503	5.09497
508459	Bacteria	G	Cloacibacillus	14.4017	24.0191
1197717	Bacteria	S	Cloacibacillus porcorum	14.4017	24.0191
501783	Bacteria	G	Cloacibacterium	4.88786	44.9813
237258	Bacteria	S	Cloacibacterium normanense	4.88786	44.9813
186801	Bacteria	C	Clostridia	637935	188908
31979	Bacteria	F	Clostridiaceae	23018	4473.82
2082193	Bacteria	S	Clostridiaceae bacterium 14S0207	62.4076	34.2091
186802	Bacteria	O	Clostridiales	637461	188461
2109688	Bacteria	S	Clostridiales bacterium CCNA10	4716.09	1459.34
543314	Bacteria	F	Clostridiales Family XIII. Incertae Sedis	219.867	193.463
543347	Bacteria	F	Clostridiales Family XVI. Incertae Sedis	6.10983	17.7596
539000	Bacteria	F	Clostridiales Family XVII. Incertae Sedis	13.1798	26.6394
538999	Bacteria	O1	Clostridiales incertae sedis	239.156	237.862
1870884	Bacteria	G	Clostridioides	27680.5	1805.37
1496	Bacteria	S	Clostridioides difficile	27680.5	1805.37
499175	Bacteria	S1	Clostridioides difficile ATCC 43255	38.9283	85.0132
479831	Bacteria	S1	Clostridioides difficile QCD-63q42	17.9804	9.17095
1485	Bacteria	G	Clostridium	17104.2	3996.06
84022	Bacteria	S	Clostridium aceticum	27.5815	22.2723
1488	Bacteria	S	Clostridium acetobutylicum	69.8266	45.2724
29341	Bacteria	S	Clostridium argentinense	90.6001	70.4561
1561	Bacteria	S	Clostridium baratii	395.742	161.001
1415775	Bacteria	S1	Clostridium baratii str. Sullivan	124.03	43.9623
1520	Bacteria	S	Clostridium beijerinckii	552.329	71.0384
1216932	Bacteria	S	Clostridium bornimense	269.007	97.5323
1491	Bacteria	S	Clostridium botulinum	1021.74	308.464
36827	Bacteria	S1	Clostridium botulinum B	88.7671	19.5065
935198	Bacteria	S2	Clostridium botulinum B str. Eklund 17B (NRP)	85.1012	17.9052
929506	Bacteria	S1	Clostridium botulinum BKT015925	48.1804	24.3103
1492	Bacteria	S	Clostridium butyricum	6722.82	200.305
217159	Bacteria	S	Clostridium carboxidivorans	68.8665	41.6332
536227	Bacteria	S1	Clostridium carboxidivorans P7	68.8665	41.6332
1493	Bacteria	S	Clostridium cellulovorans	97.4954	71.184
573061	Bacteria	S1	Clostridium cellulovorans 743B	97.4954	71.184
46867	Bacteria	S	Clostridium chauvoei	244.393	170.318
1494	Bacteria	S	Clostridium cochlearium	40.674	34.9369
332101	Bacteria	S	Clostridium drakei	42.4197	13.2469
238834	Bacteria	S	Clostridium estertheticum	97.059	39.0129
1552	Bacteria	S1	Clostridium estertheticum subsp. estertheticum	97.059	39.0129
1497	Bacteria	S	Clostridium formicaceticum	35.3497	28.823
182773	Bacteria	S	Clostridium isatidis	191.5	97.2411
1534	Bacteria	S	Clostridium kluyveri	92.2584	36.1015
1542	Bacteria	S	Clostridium novyi	114.079	52.4054
386415	Bacteria	S1	Clostridium novyi NT	67.0336	31.0065
1501	Bacteria	S	Clostridium pasteurianum	137.82	84.8676
86416	Bacteria	S1	Clostridium pasteurianum BC1	63.1931	37.5572
1502	Bacteria	S	Clostridium perfringens	837.309	472.668
169679	Bacteria	S	Clostridium saccharobutylicum	754.39	99.7158
36745	Bacteria	S	Clostridium saccharoperbutylacetonicum	767.569	106.703
1335640	Bacteria	S1	Clostridium saccharoperbutylacetonicum N1-4	155.975	29.9875
931276	Bacteria	S2	Clostridium saccharoperbutylacetonicum N1-4(HMT)	155.975	29.9875
1548	Bacteria	S	Clostridium scatologenes	48.2677	18.4875
1504	Bacteria	S	Clostridium septicum	289.519	210.641
2212991	Bacteria	S	Clostridium sp. AWRP	31.0729	20.0887
755731	Bacteria	S	Clostridium sp. BNL1100	34.826	58.3738
2320868	Bacteria	S	Clostridium sp. CT4	155.19	70.165
641107	Bacteria	S	Clostridium sp. DL-VIII	604.262	76.279
2483110	Bacteria	S	Clostridium sp. JN-1	53.3301	32.6078
2068654	Bacteria	S	Clostridium sp. JN500901	66.4226	23.728
2507159	Bacteria	S	Clostridium sp. JN-9	50.6243	22.709
1042156	Bacteria	S	Clostridium sp. SY8519	151.087	271.344
2587161	Bacteria	S	Clostridium sp. SYSU GA15002T	58.3925	63.4688
394958	Bacteria	S	Clostridium taeniosporum	434.147	83.8486
1513	Bacteria	S	Clostridium tetani	81.2607	48.3294
1231072	Bacteria	S1	Clostridium tetani 12124569	15.1873	13.6836
1519	Bacteria	S	Clostridium tyrobutyricum	56.8214	27.9495
204286	Bacteria	G	Cobetia	0.349133	8.58866
655351	Bacteria	F	Cohaesibacteraceae	0.5237	8.15195
329857	Bacteria	G	Cohnella	15.0127	21.1077
2507935	Bacteria	S	Cohnella abietis	6.63353	9.75323
2674991	Bacteria	S	Cohnella candidum	8.3792	11.2089
202907	Bacteria	G	Collimonas	8.55376	54.589
279058	Bacteria	S	Collimonas arenae	2.70578	24.747
158899	Bacteria	S	Collimonas fungivorans	5.41156	8.58866
279113	Bacteria	S	Collimonas pratensis	0.436416	19.7976
102106	Bacteria	G	Collinsella	36.9208	1534.31
74426	Bacteria	S	Collinsella aerofaciens	36.9208	1534.31
28228	Bacteria	G	Colwellia	23.3046	56.9181
1967665	Bacteria	S	Colwellia beringensis	1.48382	2.18356
28229	Bacteria	S	Colwellia psychrerythraea	2.70578	27.5128
167879	Bacteria	S1	Colwellia psychrerythraea 34H	2.70578	27.5128
267889	Bacteria	F	Colwelliaceae	32.4694	78.1714
80864	Bacteria	F	Comamonadaceae	102.121	447.338
283	Bacteria	G	Comamonas	11.8705	61.4308
225992	Bacteria	S	Comamonas kerstersii	3.92775	6.98739
191494	Bacteria	G	Conexibacter	1.65838	6.4051
191495	Bacteria	S	Conexibacter woesei	1.65838	6.4051
469383	Bacteria	S1	Conexibacter woesei DSM 14684	1.65838	6.4051
320583	Bacteria	F	Conexibacteraceae	1.65838	6.4051
442430	Bacteria	G	Coraliomargarita	2.44393	4.36712
395922	Bacteria	S	Coraliomargarita akajimensis	2.44393	4.36712
583355	Bacteria	S1	Coraliomargarita akajimensis DSM 45221	2.44393	4.36712
83461	Bacteria	G	Corallococcus	6.10983	21.3989
184914	Bacteria	S	Corallococcus coralloides	4.53873	16.7406
35	Bacteria	S	Corallococcus macrosporus	1.5711	4.51269
84107	Bacteria	F	Coriobacteriaceae	44.2526	1558.48
1531429	Bacteria	S	Coriobacteriaceae bacterium 68-1-3	1.0474	15.7216
84999	Bacteria	O	Coriobacteriales	139.653	1730.98
84998	Bacteria	C	Coriobacteriia	947.46	2013.39
33870	Bacteria	G	Coriobacterium	6.19711	7.27853
33871	Bacteria	S	Coriobacterium glomerans	6.19711	7.27853
700015	Bacteria	S1	Coriobacterium glomerans PW2	6.19711	7.27853
1653	Bacteria	F	Corynebacteriaceae	113.119	230.729
85007	Bacteria	O	Corynebacteriales	307.15	771.378
1716	Bacteria	G	Corynebacterium	111.723	224.615
1697	Bacteria	S	Corynebacterium ammoniagenes	0.0872833	4.65826
42817	Bacteria	S	Corynebacterium argentoratense	22.17	5.24054
1348662	Bacteria	S1	Corynebacterium argentoratense DSM 44202	22.17	5.24054
169292	Bacteria	S	Corynebacterium aurimucosum	0.349133	1.31014
548476	Bacteria	S1	Corynebacterium aurimucosum ATCC 700975	0.349133	1.31014
1721	Bacteria	S	Corynebacterium callunae	0.5237	0.727853
1121353	Bacteria	S1	Corynebacterium callunae DSM 20147	0.5237	0.727853
152794	Bacteria	S	Corynebacterium efficiens	7.06995	3.49369
196164	Bacteria	S1	Corynebacterium efficiens YS-314	7.06995	3.49369
2488819	Bacteria	S	Corynebacterium endometrii	0.349133	1.89242
1050174	Bacteria	S	Corynebacterium epidermidicanis	2.0948	2.18356
1404244	Bacteria	S	Corynebacterium glyciniphilum	0.0872833	2.4747
1404245	Bacteria	S1	Corynebacterium glyciniphilum AJ 3170	0.0872833	2.4747
38289	Bacteria	S	Corynebacterium jeikeium	0.872833	3.34812
35755	Bacteria	S	Corynebacterium kutscheri	0.349133	1.89242
1719	Bacteria	S	Corynebacterium pseudotuberculosis	1.13468	1.01899
1724	Bacteria	S	Corynebacterium renale	0.0872833	1.01899
1705	Bacteria	S	Corynebacterium stationis	1.13468	1.60128
43770	Bacteria	S	Corynebacterium striatum	0.349133	6.11396
38305	Bacteria	S	Corynebacterium vitaeruminis	0.698266	5.82282
1224164	Bacteria	S1	Corynebacterium vitaeruminis DSM 20294	0.698266	5.82282
776	Bacteria	G	Coxiella	2.79307	5.24054
118968	Bacteria	F	Coxiellaceae	5.49885	11.7912
1848399	Bacteria	G	Crassaminicella	35.5243	25.0381
2599308	Bacteria	S	Crassaminicella sp. SY095	35.5243	25.0381
2714592	Bacteria	G	Crateriforma	0.0872833	35.3736
2527996	Bacteria	S	Crateriforma conspicua	0.0872833	35.3736
241421	Bacteria	G	Crinalium	1.74567	2.4747
241425	Bacteria	S	Crinalium epipsammum	1.74567	2.4747
1173022	Bacteria	S1	Crinalium epipsammum PCC 9333	1.74567	2.4747
216431	Bacteria	G	Croceibacter	4.97515	9.60766
313588	Bacteria	S	Croceibacter atlanticus	4.97515	9.60766
216432	Bacteria	S1	Croceibacter atlanticus HTCC2559	4.97515	9.60766
1853230	Bacteria	F	Crocinitomicaceae	3.49133	24.0191
263510	Bacteria	G	Crocosphaera	5.32428	4.9494
2546360	Bacteria	S	Crocosphaera subtropica	5.32428	4.9494
43989	Bacteria	S1	Crocosphaera subtropica ATCC 51142	5.32428	4.9494
413496	Bacteria	G	Cronobacter	20.1624	39.5952
28141	Bacteria	S	Cronobacter sakazakii	12.4815	21.5444
69578	Bacteria	G	Cryobacterium	2.00752	6.69625
2220095	Bacteria	S	Cryobacterium sp. GCJ02	0.698266	1.74685
1978566	Bacteria	S	Cryobacterium sp. LW097	0.872833	1.74685
246874	Bacteria	F	Cryomorphaceae	5.237	52.9877
84162	Bacteria	G	Cryptobacterium	0.872833	6.4051
84163	Bacteria	S	Cryptobacterium curtum	0.872833	6.4051
469378	Bacteria	S1	Cryptobacterium curtum DSM 15641	0.872833	6.4051
106589	Bacteria	G	Cupriavidus	26.9705	143.387
119219	Bacteria	S	Cupriavidus metallidurans	2.0948	13.6836
106590	Bacteria	S	Cupriavidus necator	2.96763	10.3355
96344	Bacteria	S	Cupriavidus oxalaticus	1.13468	5.82282
164546	Bacteria	S	Cupriavidus taiwanensis	4.62601	37.8483
2034	Bacteria	G	Curtobacterium	1.5711	7.71524
281915	Bacteria	G	Curvibacter	0.5237	2.4747
1844971	Bacteria	S	Curvibacter sp. AEP1-3	0.5237	2.4747
1912216	Bacteria	G	Cutibacterium	11.2595	23.1457
1747	Bacteria	S	Cutibacterium acnes	7.06995	16.1583
33010	Bacteria	S	Cutibacterium avidum	2.96763	2.62027
1117	Bacteria	P	Cyanobacteria	458.499	779.239
1798711	Bacteria	D2	Cyanobacteria/Melainabacteria group	458.499	779.239
563798	Bacteria	F	Cyclobacteriaceae	35.3497	442.68
68288	Bacteria	G	Cyclobacterium	5.93526	68.8549
320787	Bacteria	S	Cyclobacterium amurskyense	3.22948	31.1521
56106	Bacteria	G	Cylindrospermum	3.1422	6.84182
142864	Bacteria	S	Cylindrospermum stagnale	3.1422	6.84182
56107	Bacteria	S1	Cylindrospermum stagnale PCC 7417	3.1422	6.84182
42	Bacteria	G	Cystobacter	1.74567	5.38611
43	Bacteria	S	Cystobacter fuscus	1.74567	5.38611
80811	Bacteria	O1	Cystobacterineae	32.644	118.64
89373	Bacteria	F	Cytophagaceae	74.7145	692.042
768507	Bacteria	O	Cytophagales	200.315	2555.49
1945892	Bacteria	S	Cytophagales bacterium TFI 002	2.6185	12.0824
768503	Bacteria	C	Cytophagia	200.315	2555.49
73029	Bacteria	G	Dechloromonas	8.99018	15.4305
259537	Bacteria	S	Dechloromonas aromatica	0.349133	10.1899
159087	Bacteria	S1	Dechloromonas aromatica RCB	0.349133	10.1899
53572	Bacteria	G	Deferribacter	4.36416	10.4811
197162	Bacteria	S	Deferribacter desulfuricans	4.36416	10.4811
639282	Bacteria	S1	Deferribacter desulfuricans SSM1	4.36416	10.4811
191394	Bacteria	F	Deferribacteraceae	22.2572	48.0383
191393	Bacteria	O	Deferribacterales	22.2572	48.0383
68337	Bacteria	C	Deferribacteres	22.2572	48.0383
200930	Bacteria	P	Deferribacteres	22.2572	48.0383
1097466	Bacteria	G	Defluviimonas	0.0872833	3.78483
1335048	Bacteria	S	Defluviimonas alba	0.0872833	3.78483
1511648	Bacteria	G	Defluviitoga	13.4416	5.38611
1006576	Bacteria	S	Defluviitoga tunisiensis	13.4416	5.38611
56112	Bacteria	G	Dehalobacter	65.8116	46.437
55583	Bacteria	S	Dehalobacter restrictus	34.1278	24.0191
871738	Bacteria	S1	Dehalobacter restrictus DSM 9455	4.97515	2.91141
51514	Bacteria	G	Dehalobacterium	23.7411	26.2027
51515	Bacteria	S	Dehalobacterium formicoaceticum	23.7411	26.2027
1202464	Bacteria	F	Dehalococcoidaceae	26.3596	9.31652
1202465	Bacteria	O	Dehalococcoidales	26.3596	9.31652
61434	Bacteria	G	Dehalococcoides	26.3596	9.31652
61435	Bacteria	S	Dehalococcoides mccartyi	26.0104	6.98739
243164	Bacteria	S1	Dehalococcoides mccartyi 195	0.26185	0.582282
301297	Bacteria	C	Dehalococcoidia	29.4145	26.3483
670486	Bacteria	G	Dehalogenimonas	3.05492	16.8862
183710	Bacteria	F	Deinococcaceae	21.8208	86.1778
118964	Bacteria	O	Deinococcales	22.3445	92.1462
188787	Bacteria	C	Deinococci	39.8012	116.165
1298	Bacteria	G	Deinococcus	21.8208	86.1778
1211322	Bacteria	S	Deinococcus metallilatus	0.349133	4.9494
432329	Bacteria	S	Deinococcus peraridilitoris	2.00752	4.22155
937777	Bacteria	S1	Deinococcus peraridilitoris DSM 19664	2.00752	4.22155
55148	Bacteria	S	Deinococcus proteolyticus	0.26185	5.38611
693977	Bacteria	S1	Deinococcus proteolyticus MRP	0.26185	5.38611
1309411	Bacteria	S	Deinococcus soli Cha et al. 2016	2.79307	12.9558
1182571	Bacteria	S	Deinococcus swuensis	3.75318	2.32913
1297	Bacteria	P	Deinococcus-Thermus	39.8012	116.165
80865	Bacteria	G	Delftia	4.27688	11.9368
68525	Bacteria	P1	delta/epsilon subdivisions	16238.4	2516.33
28221	Bacteria	C	Deltaproteobacteria	331.415	1567.21
311181	Bacteria	G	Denitratisoma	2.44393	5.67725
1981880	Bacteria	S	Denitratisoma sp. DHT3	2.44393	5.67725
79603	Bacteria	G	Denitrobacterium	2.96763	15.8672
79604	Bacteria	S	Denitrobacterium detoxificans	2.96763	15.8672
117999	Bacteria	G	Denitrovibrio	8.03006	4.51269
118000	Bacteria	S	Denitrovibrio acetiphilus	8.03006	4.51269
522772	Bacteria	S1	Denitrovibrio acetiphilus DSM 12809	8.03006	4.51269
36739	Bacteria	G	Dermabacter	6.98266	6.98739
85020	Bacteria	F	Dermabacteraceae	18.1549	30.1331
145357	Bacteria	F	Dermacoccaceae	5.237	14.9938
85018	Bacteria	F	Dermatophilaceae	0.610983	19.2153
1862	Bacteria	G	Dermatophilus	0.26185	17.614
1863	Bacteria	S	Dermatophilus congolensis	0.26185	17.614
1890498	Bacteria	F	Dermocarpellaceae	9.33931	32.4622
2282740	Bacteria	G	Desulfallas	10.474	28.6774
102134	Bacteria	S	Desulfallas gibsoniae	10.474	28.6774
767817	Bacteria	S1	Desulfallas gibsoniae DSM 7213	10.474	28.6774
453228	Bacteria	F	Desulfarculaceae	3.6659	7.71524
453227	Bacteria	O	Desulfarculales	3.6659	7.71524
453229	Bacteria	G	Desulfarculus	3.6659	7.71524
453230	Bacteria	S	Desulfarculus baarsii	3.6659	7.71524
644282	Bacteria	S1	Desulfarculus baarsii DSM 2075	3.6659	7.71524
36853	Bacteria	G	Desulfitobacterium	53.5047	70.0194
36854	Bacteria	S	Desulfitobacterium dehalogenans	8.55376	17.3229
756499	Bacteria	S1	Desulfitobacterium dehalogenans ATCC 51507	8.55376	17.3229
233055	Bacteria	S	Desulfitobacterium dichloroeliminans	17.4567	10.7722
871963	Bacteria	S1	Desulfitobacterium dichloroeliminans LMG P-21439	17.4567	10.7722
49338	Bacteria	S	Desulfitobacterium hafniense	18.4168	20.9622
272564	Bacteria	S1	Desulfitobacterium hafniense DCB-2	6.72081	5.67725
138119	Bacteria	S1	Desulfitobacterium hafniense Y51	5.237	7.13296
142877	Bacteria	S	Desulfitobacterium metallireducens	8.20463	9.31652
871968	Bacteria	S1	Desulfitobacterium metallireducens DSM 15288	8.20463	9.31652
60892	Bacteria	G	Desulfobacca	0.436416	5.67725
60893	Bacteria	S	Desulfobacca acetoxidans	0.436416	5.67725
880072	Bacteria	S1	Desulfobacca acetoxidans DSM 11109	0.436416	5.67725
2289	Bacteria	G	Desulfobacter	2.53122	28.6774
2291	Bacteria	S	Desulfobacter hydrogenophilus	0.5237	11.2089
2293	Bacteria	S	Desulfobacter postgatei	1.92023	17.3229
879212	Bacteria	S1	Desulfobacter postgatei 2ac9	1.92023	17.3229
213119	Bacteria	F	Desulfobacteraceae	45.3873	137.855
213118	Bacteria	O	Desulfobacterales	60.3128	179.634
2295	Bacteria	G	Desulfobacterium	4.1896	6.98739
2296	Bacteria	S	Desulfobacterium autotrophicum	4.1896	6.98739
177437	Bacteria	S1	Desulfobacterium autotrophicum HRM2	4.1896	6.98739
28222	Bacteria	G	Desulfobacula	4.7133	4.22155
28223	Bacteria	S	Desulfobacula toluolica	4.7133	4.22155
651182	Bacteria	S1	Desulfobacula toluolica Tol2	4.7133	4.22155
213121	Bacteria	F	Desulfobulbaceae	14.9254	41.1965
893	Bacteria	G	Desulfobulbus	5.67341	14.1203
1986146	Bacteria	S	Desulfobulbus oralis	5.67341	14.1203
2282742	Bacteria	G	Desulfofarcimen	13.6162	9.17095
58138	Bacteria	S	Desulfofarcimen acetoxidans	13.6162	9.17095
485916	Bacteria	S1	Desulfofarcimen acetoxidans DSM 771	13.6162	9.17095
213116	Bacteria	F	Desulfomicrobiaceae	9.33931	40.0319
898	Bacteria	G	Desulfomicrobium	9.33931	40.0319
899	Bacteria	S	Desulfomicrobium baculatum	7.3318	21.8356
525897	Bacteria	S1	Desulfomicrobium baculatum DSM 4028	7.3318	21.8356
132132	Bacteria	S	Desulfomicrobium orale	2.00752	17.3229
888061	Bacteria	S1	Desulfomicrobium orale DSM 12838	2.00752	17.3229
2299	Bacteria	G	Desulfosarcina	17.4567	58.9561
571177	Bacteria	S	Desulfosarcina alkanivorans	10.0376	8.58866
83564	Bacteria	S	Desulfosarcina ovata	6.37168	14.1203
79206	Bacteria	G	Desulfosporosinus	62.9313	60.4118
885581	Bacteria	S	Desulfosporosinus acidiphilus	18.3295	7.27853
646529	Bacteria	S1	Desulfosporosinus acidiphilus SJ4	18.3295	7.27853
79209	Bacteria	S	Desulfosporosinus meridiei	9.4266	15.1393
768704	Bacteria	S1	Desulfosporosinus meridiei DSM 13257	9.4266	15.1393
1563	Bacteria	S	Desulfosporosinus orientis	16.8457	24.0191
768706	Bacteria	S1	Desulfosporosinus orientis DSM 765	16.8457	24.0191
339862	Bacteria	S	Desulfosporosinus youngiae	17.7185	10.3355
768710	Bacteria	S1	Desulfosporosinus youngiae DSM 17734	17.7185	10.3355
1562	Bacteria	G	Desulfotomaculum	41.4596	71.184
1833852	Bacteria	S	Desulfotomaculum ferrireducens	15.5364	8.58866
1565	Bacteria	S	Desulfotomaculum nigrificans	6.19711	13.5381
868595	Bacteria	S1	Desulfotomaculum nigrificans CO-1-SRB	6.19711	13.5381
59610	Bacteria	S	Desulfotomaculum reducens	3.6659	16.8862
349161	Bacteria	S1	Desulfotomaculum reducens MI-1	3.6659	16.8862
1564	Bacteria	S	Desulfotomaculum ruminis	15.7983	28.823
696281	Bacteria	S1	Desulfotomaculum ruminis DSM 2154	15.7983	28.823
872	Bacteria	G	Desulfovibrio	66.4226	803.404
58180	Bacteria	S	Desulfovibrio alaskensis	6.89538	14.4115
207559	Bacteria	S1	Desulfovibrio alaskensis G20	6.89538	14.4115
296842	Bacteria	S	Desulfovibrio carbinolicus	3.84046	5.38611
345370	Bacteria	S	Desulfovibrio carbinoliphilus	3.92775	13.3925
694327	Bacteria	S1	Desulfovibrio carbinoliphilus subsp. oakridgensis	3.92775	13.3925
876	Bacteria	S	Desulfovibrio desulfuricans	3.84046	27.0761
641491	Bacteria	S1	Desulfovibrio desulfuricans ND132	3.05492	8.58866
241368	Bacteria	S	Desulfovibrio ferrophilus	2.6185	9.60766
879	Bacteria	S	Desulfovibrio gigas	2.00752	21.2533
1121448	Bacteria	S1	Desulfovibrio gigas DSM 1382 = ATCC 19364	2.00752	21.2533
191026	Bacteria	S	Desulfovibrio hydrothermalis	1.30925	5.82282
1121451	Bacteria	S1	Desulfovibrio hydrothermalis AM13 = DSM 14728	1.30925	5.82282
901	Bacteria	S	Desulfovibrio piger	4.7133	535.554
880	Bacteria	S	Desulfovibrio salexigens	4.1896	9.60766
526222	Bacteria	S1	Desulfovibrio salexigens DSM 2638	4.1896	9.60766
2583823	Bacteria	S	Desulfovibrio sp. IOR2	5.32428	12.6646
881	Bacteria	S	Desulfovibrio vulgaris	4.01503	63.6143
883	Bacteria	S1	Desulfovibrio vulgaris str. 'Miyazaki F'	3.05492	33.6268
194924	Bacteria	F	Desulfovibrionaceae	90.9492	881.139
213115	Bacteria	O	Desulfovibrionales	101.423	930.05
117942	Bacteria	F	Desulfurellaceae	1.22197	2.4747
213113	Bacteria	O	Desulfurellales	1.22197	2.4747
427922	Bacteria	G	Desulfurivibrio	6.2844	5.67725
427923	Bacteria	S	Desulfurivibrio alkaliphilus	6.2844	5.67725
589865	Bacteria	S1	Desulfurivibrio alkaliphilus AHT 2	6.2844	5.67725
558314	Bacteria	F	Desulfurobacteriaceae	3.57862	8.00638
1485951	Bacteria	O	Desulfurobacteriales	3.57862	8.00638
213421	Bacteria	F	Desulfuromonadaceae	21.6463	54.7345
69541	Bacteria	O	Desulfuromonadales	72.1833	182.691
890	Bacteria	G	Desulfuromonas	8.46648	17.614
1603606	Bacteria	S	Desulfuromonas soudanensis	3.92775	12.6646
1823759	Bacteria	S	Desulfuromonas sp. DDH964	4.53873	4.9494
46913	Bacteria	G	Devosia	8.3792	15.4305
400770	Bacteria	S	Devosia ginsengisoli	1.0474	4.36712
2083786	Bacteria	S	Devosia sp. I507	0.78555	2.62027
39948	Bacteria	G	Dialister	125.95	27.804
2582419	Bacteria	S	Dialister hominis	14.8382	2.32913
2161821	Bacteria	S	Dialister massiliensis	56.5596	0.436712
39950	Bacteria	S	Dialister pneumosintes	38.0555	5.09497
238749	Bacteria	G	Diaphorobacter	2.70578	16.3039
2714924	Bacteria	S	Diaphorobacter sp. HDW4A	0.349133	9.8988
869	Bacteria	G	Dichelobacter	6.37168	1.89242
870	Bacteria	S	Dichelobacter nodosus	6.37168	1.89242
204037	Bacteria	G	Dickeya	40.674	62.0131
556	Bacteria	S	Dickeya chrysanthemi	3.40405	3.20255
69223	Bacteria	S	Dickeya paradisiaca	6.54625	6.69625
204042	Bacteria	S	Dickeya zeae	8.9029	12.0824
203488	Bacteria	F	Dictyoglomaceae	10.3867	11.2089
203487	Bacteria	O	Dictyoglomales	10.3867	11.2089
68297	Bacteria	P	Dictyoglomi	10.3867	11.2089
203486	Bacteria	C	Dictyoglomia	10.3867	11.2089
13	Bacteria	G	Dictyoglomus	10.3867	11.2089
513050	Bacteria	S	Dictyoglomus turgidum	6.63353	7.4241
515635	Bacteria	S1	Dictyoglomus turgidum DSM 6724	6.63353	7.4241
37914	Bacteria	G	Dietzia	2.35665	12.8102
85029	Bacteria	F	Dietziaceae	2.35665	12.8102
326319	Bacteria	G	Dokdonia	9.77573	56.7725
1239415	Bacteria	S	Dokdonia sp. PRO95	1.5711	3.20255
1471399	Bacteria	G	Draconibacterium	11.4341	257.805
1168034	Bacteria	S	Draconibacterium orientale	7.06995	153.577
2706887	Bacteria	S	Draconibacterium sp. M1	4.36416	95.3487
2518495	Bacteria	G	Duncaniella	3.40405	411.819
120831	Bacteria	G	Dyadobacter	6.02255	49.3484
94254	Bacteria	S	Dyadobacter fermentans	6.02255	49.3484
471854	Bacteria	S1	Dyadobacter fermentans DSM 18053	6.02255	49.3484
231454	Bacteria	G	Dyella	5.67341	10.3355
2501295	Bacteria	S	Dyella sp. M7H15-1	0.174567	2.32913
2005520	Bacteria	F	Dysgonamonadaceae	12.3942	808.644
156973	Bacteria	G	Dysgonomonas	11.5214	421.427
2714926	Bacteria	S	Dysgonomonas sp. HDW5A	1.65838	122.57
2714927	Bacteria	S	Dysgonomonas sp. HDW5B	0.5237	119.805
2591381	Bacteria	G	Dysosmobacter	5882.28	1568.09
2093857	Bacteria	S	Dysosmobacter welbionis	5882.28	1568.09
390846	Bacteria	G	Echinicola	10.474	236.115
1807691	Bacteria	S	Echinicola rosea	5.32428	34.9369
2591634	Bacteria	S	Echinicola sp. LN3S3	1.83295	69.7283
1795355	Bacteria	S	Echinicola strongylocentroti	2.18208	68.4182
390884	Bacteria	S	Echinicola vietnamensis	0.349133	53.7155
926556	Bacteria	S1	Echinicola vietnamensis DSM 17526	0.349133	53.7155
1051	Bacteria	G	Ectothiorhodospira	4.7133	6.84182
421628	Bacteria	S	Ectothiorhodospira haloalkaliphila	4.36416	2.32913
1442136	Bacteria	S	Ectothiorhodospira sp. BSL-9	0.174567	3.05698
72276	Bacteria	F	Ectothiorhodospiraceae	25.3122	82.9752
947515	Bacteria	S	Ectothiorhodospiraceae bacterium BW-2	0.610983	3.34812
635	Bacteria	G	Edwardsiella	12.5688	26.3483
84111	Bacteria	G	Eggerthella	601.033	51.532
84112	Bacteria	S	Eggerthella lenta	581.307	33.1901
479437	Bacteria	S1	Eggerthella lenta DSM 2243	96.3608	4.22155
502558	Bacteria	S	Eggerthella sp. YY7918	19.726	18.0507
1643826	Bacteria	F	Eggerthellaceae	797.944	261.008
1643822	Bacteria	O	Eggerthellales	797.944	261.008
943	Bacteria	G	Ehrlichia	15.711	17.7596
538	Bacteria	G	Eikenella	16.1474	12.5191
539	Bacteria	S	Eikenella corrodens	14.7509	7.4241
2528037	Bacteria	S	Eikenella exigua	1.39653	2.18356
308865	Bacteria	G	Elizabethkingia	32.3821	321.274
1117645	Bacteria	S	Elizabethkingia anophelis	7.50636	64.7789
238	Bacteria	S	Elizabethkingia meningoseptica	3.40405	58.5194
172045	Bacteria	S	Elizabethkingia miricola	5.93526	13.9748
2575699	Bacteria	S	Elizabethkingia sp. 2-6	0.78555	30.1331
1756150	Bacteria	S	Elizabethkingia ursingii	0.174567	26.0571
74152	Bacteria	P	Elusimicrobia	12.6561	29.9875
641853	Bacteria	C	Elusimicrobia	1.65838	20.3799
641876	Bacteria	F	Elusimicrobiaceae	1.65838	20.3799
641854	Bacteria	O	Elusimicrobiales	1.65838	20.3799
423604	Bacteria	G	Elusimicrobium	1.65838	20.3799
423605	Bacteria	S	Elusimicrobium minutum	1.65838	20.3799
445932	Bacteria	S1	Elusimicrobium minutum Pei191	1.65838	20.3799
1602338	Bacteria	G	Emcibacter	3.49133	24.8926
2043170	Bacteria	S	Emcibacter congregatus	0.960116	4.36712
2066491	Bacteria	F	Emcibacteraceae	3.49133	24.8926
2066490	Bacteria	O	Emcibacterales	3.49133	24.8926
59734	Bacteria	G	Empedobacter	9.4266	36.1015
247	Bacteria	S	Empedobacter brevis	9.4266	36.1015
447830	Bacteria	C	Endomicrobia	8.29191	5.96839
1783343	Bacteria	F	Endomicrobiaceae	8.29191	5.96839
1783344	Bacteria	O	Endomicrobiales	8.29191	5.96839
1408194	Bacteria	G	Endomicrobium	8.29191	5.96839
1408281	Bacteria	S	Endomicrobium proavitum	8.29191	5.38611
243899	Bacteria	S	endosymbiont 'TC1' of Trimyema compressum	7.59365	7.27853
2066474	Bacteria	F	Endozoicomonadaceae	1.0474	12.0824
305899	Bacteria	G	Endozoicomonas	1.0474	12.0824
1027273	Bacteria	S	Endozoicomonas montiporae	1.0474	12.0824
570277	Bacteria	S1	Endozoicomonas montiporae CL-33	1.0474	12.0824
106591	Bacteria	G	Ensifer	13.5289	17.4685
1752398	Bacteria	S	Ensifer alkalisoli	2.79307	5.67725
547	Bacteria	G	Enterobacter	73.4053	126.064
69218	Bacteria	S	Enterobacter cancerogenus	1.30925	4.22155
550	Bacteria	S	Enterobacter cloacae	11.3468	8.44309
354276	Bacteria	G1	Enterobacter cloacae complex	53.5047	86.6145
158836	Bacteria	S	Enterobacter hormaechei	7.50636	14.5571
299767	Bacteria	S	Enterobacter ludwigii	1.0474	1.31014
885040	Bacteria	S	Enterobacter soli	1.74567	1.01899
2596949	Bacteria	S	Enterobacter sp. E76	0.872833	11.0634
91347	Bacteria	O	Enterobacterales	52864.3	2265.95
543	Bacteria	F	Enterobacteriaceae	18816.4	990.025
2066051	Bacteria	S	Enterobacteriaceae bacterium ENNIH1	2.88035	3.05698
693444	Bacteria	S	Enterobacteriaceae bacterium strain FGI 57	0.698266	4.36712
2719313	Bacteria	G	Enterocloster	242322	630.029
208479	Bacteria	S	Enterocloster bolteae	242322	630.029
81852	Bacteria	F	Enterococcaceae	539.585	417.787
1350	Bacteria	G	Enterococcus	426.903	330.3
33945	Bacteria	S	Enterococcus avium	27.9307	14.8482
37734	Bacteria	S	Enterococcus casseliflavus	2.96763	2.18356
44008	Bacteria	S	Enterococcus cecorum	25.7486	20.8166
53345	Bacteria	S	Enterococcus durans	17.9804	16.4495
1351	Bacteria	S	Enterococcus faecalis	47.133	30.2787
1352	Bacteria	S	Enterococcus faecium	156.935	85.4499
160453	Bacteria	S	Enterococcus gilvus	16.4965	22.4179
1354	Bacteria	S	Enterococcus hirae	19.2023	17.0318
53346	Bacteria	S	Enterococcus mundtii	10.8231	16.1583
417368	Bacteria	S	Enterococcus thailandicus	6.45896	10.3355
2005703	Bacteria	S	Enterococcus wangshanyuanii	11.6087	22.2723
33925	Bacteria	F	Entomoplasmataceae	32.4694	25.3293
186328	Bacteria	O	Entomoplasmatales	135.289	132.032
1649279	Bacteria	G	Epibacterium	1.39653	5.67725
379347	Bacteria	S	Epibacterium mobile	1.39653	5.67725
2078948	Bacteria	G	Epidermidibacterium	0.349133	1.74685
1891644	Bacteria	S	Epidermidibacterium keratini	0.349133	1.74685
29547	Bacteria	C	Epsilonproteobacteria	15906	943.879
551	Bacteria	G	Erwinia	32.3821	35.8104
338565	Bacteria	S	Erwinia tasmaniensis	6.98266	2.4747
465817	Bacteria	S1	Erwinia tasmaniensis Et1/99	6.98266	2.4747
1903409	Bacteria	F	Erwiniaceae	199.442	273.382
1505663	Bacteria	G	Erysipelatoclostridium	17459.4	115.146
1647	Bacteria	G	Erysipelothrix	53.4174	55.608
1514105	Bacteria	S	Erysipelothrix larvae	11.696	18.9242
1648	Bacteria	S	Erysipelothrix rhusiopathiae	8.03006	8.73423
2714928	Bacteria	S	Erysipelothrix sp. HDW6A	10.8231	9.31652
2714929	Bacteria	S	Erysipelothrix sp. HDW6B	6.19711	4.80383
2714930	Bacteria	S	Erysipelothrix sp. HDW6C	8.03006	2.91141
128827	Bacteria	F	Erysipelotrichaceae	47601.1	9105.73
2109692	Bacteria	S	Erysipelotrichaceae bacterium GAM147	154.928	1789.35
526525	Bacteria	O	Erysipelotrichales	47601.1	9105.73
526524	Bacteria	C	Erysipelotrichia	47601.1	9105.73
1041	Bacteria	G	Erythrobacter	6.63353	28.3863
335929	Bacteria	F	Erythrobacteraceae	26.185	73.5131
561	Bacteria	G	Escherichia	3322.26	115.874
208962	Bacteria	S	Escherichia albertii	8.9029	15.7216
562	Bacteria	S	Escherichia coli	3111.39	75.5511
564	Bacteria	S	Escherichia fergusonii	9.33931	5.24054
253238	Bacteria	G	Ethanoligenens	46.2601	58.9561
253239	Bacteria	S	Ethanoligenens harbinense	46.2601	58.9561
186806	Bacteria	F	Eubacteriaceae	1033.43	618.82
1730	Bacteria	G	Eubacterium	992.76	580.535
53442	Bacteria	S	Eubacterium callanderi	506.243	89.0892
1736	Bacteria	S	Eubacterium limosum	156.848	70.4561
2041044	Bacteria	S	Eubacterium maltosivorans	76.3729	64.7789
888721	Bacteria	S1	Eubacterium minutum ATCC 700079	21.559	12.8102
888727	Bacteria	S1	Eubacterium sulci ATCC 35585	19.3769	20.5254
908623	Bacteria	G	Euzebya	1.13468	4.22155
1608957	Bacteria	S	Euzebya sp. DY32-46	1.13468	4.22155
908622	Bacteria	F	Euzebyaceae	1.13468	4.22155
908621	Bacteria	O	Euzebyales	1.13468	4.22155
1287916	Bacteria	G	Euzebyella	3.05492	30.2787
1761453	Bacteria	S	Euzebyella marina	3.05492	30.2787
33986	Bacteria	G	Exiguobacterium	24.8757	57.9371
132920	Bacteria	S	Exiguobacterium antarcticum	2.79307	11.6456
1087448	Bacteria	S1	Exiguobacterium antarcticum B7	2.79307	11.6456
340146	Bacteria	S	Exiguobacterium mexicanum	3.75318	12.5191
332410	Bacteria	S	Exiguobacterium sibiricum	5.84798	3.20255
262543	Bacteria	S1	Exiguobacterium sibiricum 255-15	5.84798	3.20255
360911	Bacteria	S	Exiguobacterium sp. AT1b	6.45896	14.5571
2051906	Bacteria	S	Exiguobacterium sp. N4-1P	3.31677	6.84182
1582879	Bacteria	G	Ezakiella	8.29191	4.9494
1852374	Bacteria	S	Ezakiella massiliensis	8.29191	4.9494
446458	Bacteria	G	Fabibacter	3.05492	15.8672
1267423	Bacteria	S	Fabibacter pacificus	3.05492	15.8672
216851	Bacteria	G	Faecalibacterium	1023.75	47680.5
853	Bacteria	S	Faecalibacterium prausnitzii	1023.75	47680.5
1729679	Bacteria	G	Faecalibaculum	19.9006	39.8863
1702221	Bacteria	S	Faecalibaculum rodentium	19.9006	39.8863
1573534	Bacteria	G	Faecalitalea	275.117	1469.68
39483	Bacteria	S	Faecalitalea cylindroides	275.117	1469.68
717960	Bacteria	S1	Faecalitalea cylindroides T2-87	275.117	1469.68
236752	Bacteria	G	Fastidiosipila	17.2821	25.1837
236753	Bacteria	S	Fastidiosipila sanguinis	17.2821	25.1837
1783270	Bacteria	D1	FCB group	3067.83	741674
1784836	Bacteria	G	Fermentimonas	8.11735	166.242
1562970	Bacteria	S	Fermentimonas caenicola	8.11735	166.242
267892	Bacteria	F	Ferrimonadaceae	0.698266	5.38611
44011	Bacteria	G	Ferrimonas	0.698266	5.38611
44012	Bacteria	S	Ferrimonas balearica	0.698266	5.38611
550540	Bacteria	S1	Ferrimonas balearica DSM 9799	0.698266	5.38611
1231242	Bacteria	G	Ferrovibrio	0.436416	4.80383
2594003	Bacteria	S	Ferrovibrio terrae	0.436416	4.80383
1643950	Bacteria	F	Fervidobacteriaceae	22.6937	22.8546
2422	Bacteria	G	Fervidobacterium	6.19711	8.29752
2424	Bacteria	S	Fervidobacterium nodosum	2.96763	1.45571
381764	Bacteria	S1	Fervidobacterium nodosum Rt17-B1	2.96763	1.45571
861914	Bacteria	G	Fibrella	7.68093	63.3232
651143	Bacteria	S	Fibrella aestuarina	0.174567	38.5762
1166018	Bacteria	S1	Fibrella aestuarina BUZ 2	0.174567	38.5762
1834519	Bacteria	S	Fibrella sp. ES10-3-2-2	7.50636	24.1647
832	Bacteria	G	Fibrobacter	8.55376	37.2661
833	Bacteria	S	Fibrobacter succinogenes	8.55376	37.2661
834	Bacteria	S1	Fibrobacter succinogenes subsp. succinogenes	8.55376	37.2661
59374	Bacteria	S2	Fibrobacter succinogenes subsp. succinogenes S85	8.55376	37.2661
204431	Bacteria	F	Fibrobacteraceae	8.55376	37.2661
218872	Bacteria	O	Fibrobacterales	8.55376	37.2661
65842	Bacteria	P	Fibrobacteres	8.55376	37.2661
204430	Bacteria	C	Fibrobacteria	8.55376	37.2661
1329200	Bacteria	G	Fictibacillus	10.9977	24.0191
255247	Bacteria	S	Fictibacillus arsenicus	4.10231	12.0824
1221500	Bacteria	S	Fictibacillus phosphorivorans	6.54625	11.6456
44259	Bacteria	G	Filifactor	23.2174	23.728
143361	Bacteria	S	Filifactor alocis	23.2174	23.728
546269	Bacteria	S1	Filifactor alocis ATCC 35896	23.2174	23.728
649460	Bacteria	G	Filimonas	5.32428	55.4624
477680	Bacteria	S	Filimonas lacunae	5.32428	55.4624
1663426	Bacteria	F	Fimbriimonadaceae	1.22197	5.09497
1663425	Bacteria	O	Fimbriimonadales	1.22197	5.09497
1663419	Bacteria	C	Fimbriimonadia	1.22197	5.09497
1005038	Bacteria	G	Fimbriimonas	1.22197	5.09497
1005039	Bacteria	S	Fimbriimonas ginsengisoli	1.22197	5.09497
661478	Bacteria	S1	Fimbriimonas ginsengisoli Gsoil 348	1.22197	5.09497
150022	Bacteria	G	Finegoldia	43.9908	29.2597
1260	Bacteria	S	Finegoldia magna	43.9908	29.2597
334413	Bacteria	S1	Finegoldia magna ATCC 29328	19.115	14.8482
1239	Bacteria	P	Firmicutes	903565	213882
1190	Bacteria	G	Fischerella	4.97515	11.5001
1752063	Bacteria	S	Fischerella sp. NIES-3754	3.6659	6.84182
444459	Bacteria	G	Flagellimonas	8.3792	12.0824
1383885	Bacteria	S	Flagellimonas maritima	8.3792	12.0824
59739	Bacteria	G	Flammeovirga	17.1075	167.115
2494373	Bacteria	S	Flammeovirga pectinis	11.7832	74.6777
1191459	Bacteria	S	Flammeovirga sp. MY04	5.32428	91.1272
200667	Bacteria	F	Flammeovirgaceae	31.7711	233.786
1257021	Bacteria	S	Flammeovirgaceae bacterium 311	8.72833	34.2091
1522056	Bacteria	G	Flaviflexus	5.41156	18.7786
1004301	Bacteria	G	Flavihumibacter	1.22197	30.861
2676868	Bacteria	S	Flavihumibacter sp. SB-02	1.22197	30.861
398041	Bacteria	G	Flavisolibacter	10.2994	124.9
661481	Bacteria	S	Flavisolibacter ginsenosidimutans	3.92775	37.7028
2502779	Bacteria	S	Flavisolibacter sp. 17J28-1	2.88035	43.5256
1492898	Bacteria	S	Flavisolibacter tropicus	3.49133	43.6712
49546	Bacteria	F	Flavobacteriaceae	992.673	7520.9
2584122	Bacteria	S	Flavobacteriaceae bacterium 10Alg115	9.77573	35.2281
531844	Bacteria	S	Flavobacteriaceae bacterium 3519-10	1.5711	39.0129
2583587	Bacteria	S	Flavobacteriaceae bacterium F202Z8	1.65838	73.6587
1250295	Bacteria	S	Flavobacteriaceae bacterium MAR_2010_188	2.35665	23.0001
1150389	Bacteria	S	Flavobacteriaceae bacterium UJ101	6.37168	14.5571
200644	Bacteria	O	Flavobacteriales	1026.98	7682.2
117743	Bacteria	C	Flavobacteriia	1026.98	7682.2
237	Bacteria	G	Flavobacterium	125.252	1024.82
2175091	Bacteria	S	Flavobacterium album	1.65838	36.8294
459526	Bacteria	S	Flavobacterium anhuiense	7.15723	69.2916
1784713	Bacteria	S	Flavobacterium arcticum	1.5711	25.766
55197	Bacteria	S	Flavobacterium branchiophilum	4.97515	25.0381
1034807	Bacteria	S1	Flavobacterium branchiophilum FL-15	4.97515	25.0381
996	Bacteria	S	Flavobacterium columnare	19.9879	76.8613
1306519	Bacteria	S	Flavobacterium commune	2.35665	37.1205
1763534	Bacteria	S	Flavobacterium crassostreae	4.88786	19.5065
2183896	Bacteria	S	Flavobacterium crocinum	3.40405	25.3293
1492737	Bacteria	S	Flavobacterium gilvum	4.97515	44.2534
312277	Bacteria	S	Flavobacterium indicum	1.83295	30.7154
1094466	Bacteria	S1	Flavobacterium indicum GPTSA100-9 = DSM 17447	1.83295	30.7154
986	Bacteria	S	Flavobacterium johnsoniae	6.89538	58.3738
376686	Bacteria	S1	Flavobacterium johnsoniae UW101	3.75318	27.2217
1678728	Bacteria	S	Flavobacterium kingsejongi	3.1422	50.3674
2162713	Bacteria	S	Flavobacterium magnum	2.96763	54.8801
2547394	Bacteria	S	Flavobacterium nackdongense	5.32428	30.2787
1617283	Bacteria	S	Flavobacterium nitrogenifigens	3.92775	14.8482
2172098	Bacteria	S	Flavobacterium pallidum	1.30925	36.2471
96345	Bacteria	S	Flavobacterium psychrophilum	1.22197	34.0635
2201181	Bacteria	S	Flavobacterium sediminis	4.7133	42.361
2478552	Bacteria	S	Flavobacterium sp. 140616W15	6.10983	25.4748
2294119	Bacteria	S	Flavobacterium sp. CJ74	2.53122	29.6964
2249356	Bacteria	S	Flavobacterium sp. HYN0086	3.22948	21.69
1179672	Bacteria	S	Flavobacterium sp. KBS0721	6.98266	67.2536
935222	Bacteria	S	Flavobacterium sp. Sr18	8.99018	23.0001
2602769	Bacteria	S	Flavobacterium sp. XS-5	4.62601	46.8737
946234	Bacteria	G	Flavonifractor	109795	2627.84
292800	Bacteria	S	Flavonifractor plautii	109795	2627.84
2351	Bacteria	G	Flexistipes	0.78555	10.1899
2352	Bacteria	S	Flexistipes sinusarabici	0.78555	10.1899
717231	Bacteria	S1	Flexistipes sinusarabici DSM 4947	0.78555	10.1899
1918454	Bacteria	G	Flintibacter	412.588	644.878
2610895	Bacteria	S	Flintibacter sp. KGMB00164	412.588	644.878
332102	Bacteria	G	Fluviicola	3.49133	24.0191
191579	Bacteria	S	Fluviicola taffensis	3.49133	24.0191
755732	Bacteria	S1	Fluviicola taffensis DSM 16823	3.49133	24.0191
225842	Bacteria	G	Formosa	33.7786	143.387
2594004	Bacteria	S	Formosa sediminum	9.60116	16.595
1336794	Bacteria	S	Formosa sp. Hel1_33_131	3.57862	19.2153
1336795	Bacteria	S	Formosa sp. Hel3_A1_48	1.65838	9.75323
2686363	Bacteria	S	Formosa sp. L2A11	9.51388	42.2155
262	Bacteria	G	Francisella	42.2451	59.6839
573570	Bacteria	S	Francisella uliginis	1.83295	3.49369
34064	Bacteria	F	Francisellaceae	45.9983	61.5763
1854	Bacteria	G	Frankia	12.3069	20.8166
1859	Bacteria	S	Frankia alni	2.00752	2.62027
326424	Bacteria	S1	Frankia alni ACN14a	2.00752	2.62027
106370	Bacteria	S	Frankia casuarinae	3.6659	2.91141
298653	Bacteria	S	Frankia sp. EAN1pec	1.22197	6.55068
74712	Bacteria	F	Frankiaceae	15.2746	24.0191
85013	Bacteria	O	Frankiales	18.4168	26.4938
70411	Bacteria	G	Frateuria	1.0474	4.07598
81475	Bacteria	S	Frateuria aurantia	1.0474	4.07598
767434	Bacteria	S1	Frateuria aurantia DSM 6220	1.0474	4.07598
53387	Bacteria	G	Friedmanniella	4.45145	4.07598
1936111	Bacteria	G	Fuerstia	0.78555	2.76584
1891926	Bacteria	S	Fuerstia marisgermanicae	0.78555	2.76584
32066	Bacteria	P	Fusobacteria	990.491	487.516
203492	Bacteria	F	Fusobacteriaceae	822.645	313.413
203491	Bacteria	O	Fusobacteriales	990.491	487.516
203490	Bacteria	C	Fusobacteriia	990.491	487.516
848	Bacteria	G	Fusobacterium	813.655	297.255
849	Bacteria	S	Fusobacterium gonidiaformans	15.7983	8.8798
469615	Bacteria	S1	Fusobacterium gonidiaformans ATCC 25563	15.7983	8.8798
850	Bacteria	S	Fusobacterium mortiferum	29.4145	10.7722
469616	Bacteria	S1	Fusobacterium mortiferum ATCC 9817	29.4145	10.7722
859	Bacteria	S	Fusobacterium necrophorum	14.489	46.1459
143387	Bacteria	S1	Fusobacterium necrophorum subsp. funduliforme	7.24451	8.8798
851	Bacteria	S	Fusobacterium nucleatum	488.786	44.2534
76859	Bacteria	S1	Fusobacterium nucleatum subsp. animalis	327.051	10.7722
76857	Bacteria	S1	Fusobacterium nucleatum subsp. polymorphum	63.6295	12.3735
155615	Bacteria	S1	Fusobacterium nucleatum subsp. vincentii	14.3145	4.80383
2663009	Bacteria	S	Fusobacterium pseudoperiodonticum	35.6989	22.709
671211	Bacteria	S	Fusobacterium sp. oral taxon 203	9.9503	23.1457
861	Bacteria	S	Fusobacterium ulcerans	48.5295	39.8863
856	Bacteria	S	Fusobacterium varium	62.0584	20.2343
745410	Bacteria	G	Gallaecimonas	3.40405	6.55068
2291597	Bacteria	S	Gallaecimonas mangrovi	3.40405	6.55068
155493	Bacteria	G	Gallibacterium	3.84046	3.49369
750	Bacteria	S	Gallibacterium anatis	3.84046	3.49369
1005058	Bacteria	S1	Gallibacterium anatis UMN179	3.84046	3.49369
90627	Bacteria	F	Gallionellaceae	12.2197	33.6268
1236	Bacteria	C	Gammaproteobacteria	56259.5	7609.56
2169539	Bacteria	S	Gammaproteobacteria bacterium DM2	1.48382	2.4747
2701	Bacteria	G	Gardnerella	7.06995	12.6646
2702	Bacteria	S	Gardnerella vaginalis	7.06995	12.6646
1378	Bacteria	G	Gemella	217.423	82.5385
1379	Bacteria	S	Gemella haemolysans	13.7035	18.4875
29391	Bacteria	S	Gemella morbillorum	18.9405	26.3483
84135	Bacteria	S	Gemella sanguinis	167.409	25.766
669357	Bacteria	G	Geminocystis	19.115	29.2597
669359	Bacteria	S	Geminocystis herdmanii	8.72833	6.98739
113355	Bacteria	S1	Geminocystis herdmanii PCC 6308	8.72833	6.98739
113	Bacteria	G	Gemmata	2.88035	41.4876
1210884	Bacteria	S	Gemmata massiliana	1.13468	15.1393
1914233	Bacteria	F	Gemmataceae	3.49133	51.532
2598579	Bacteria	S	Gemmataceae bacterium PX52	0.436416	7.71524
2691355	Bacteria	O	Gemmatales	3.49133	51.532
219687	Bacteria	F	Gemmatimonadaceae	2.79307	46.8737
219686	Bacteria	O	Gemmatimonadales	2.79307	46.8737
142182	Bacteria	P	Gemmatimonadetes	2.79307	46.8737
219685	Bacteria	C	Gemmatimonadetes	2.79307	46.8737
173479	Bacteria	G	Gemmatimonas	1.0474	35.5192
173480	Bacteria	S	Gemmatimonas aurantiaca	0.0872833	6.69625
379066	Bacteria	S1	Gemmatimonas aurantiaca T-27	0.0872833	6.69625
1706036	Bacteria	G	Gemmatirosa	1.74567	11.2089
861299	Bacteria	S	Gemmatirosa kalamazoonesis	1.74567	11.2089
392332	Bacteria	G	Geoalkalibacter	6.98266	8.8798
483547	Bacteria	S	Geoalkalibacter subterraneus	6.98266	8.8798
129337	Bacteria	G	Geobacillus	32.8185	53.7155
1422	Bacteria	S	Geobacillus stearothermophilus	0.78555	17.3229
129338	Bacteria	S	Geobacillus subterraneus	5.84798	2.4747
33940	Bacteria	S	Geobacillus thermodenitrificans	2.18208	3.63926
28231	Bacteria	G	Geobacter	43.4671	114.418
1340425	Bacteria	S	Geobacter anodireducens	0.349133	3.34812
225194	Bacteria	S	Geobacter bemidjiensis	0.26185	5.82282
404380	Bacteria	S1	Geobacter bemidjiensis Bem	0.26185	5.82282
1203471	Bacteria	S	Geobacter daltonii	4.1896	8.29752
316067	Bacteria	S1	Geobacter daltonii FRC-32	4.1896	8.29752
313985	Bacteria	S	Geobacter lovleyi	2.26937	14.8482
398767	Bacteria	S1	Geobacter lovleyi SZ	2.26937	14.8482
28232	Bacteria	S	Geobacter metallireducens	6.98266	6.25953
269799	Bacteria	S1	Geobacter metallireducens GS-15	6.98266	6.25953
345632	Bacteria	S	Geobacter pickeringii	0.174567	3.63926
1277350	Bacteria	S	Geobacter sp. DSM 9736	2.44393	5.53168
2597769	Bacteria	S	Geobacter sp. FeAm09	5.67341	8.29752
443143	Bacteria	S	Geobacter sp. M18	6.37168	8.58866
35554	Bacteria	S	Geobacter sulfurreducens	2.53122	17.3229
213422	Bacteria	F	Geobacteraceae	50.4497	126.064
85030	Bacteria	F	Geodermatophilaceae	1.30925	8.58866
1643682	Bacteria	O	Geodermatophilales	1.30925	8.58866
154116	Bacteria	G	Georgenia	0.610983	6.4051
2661800	Bacteria	G	Georhizobium	3.49133	3.05698
2341112	Bacteria	S	Georhizobium profundi	3.49133	3.05698
390805	Bacteria	G	Geosporobacter	24.0029	38.1395
1424294	Bacteria	S	Geosporobacter ferrireducens	24.0029	38.1395
46200	Bacteria	G	Geovibrio	6.45896	6.84182
139438	Bacteria	S	Geovibrio thiophilus	6.45896	6.84182
929812	Bacteria	G	Gibbsiella	6.8081	7.71524
929813	Bacteria	S	Gibbsiella quercinecans	6.8081	7.71524
1193503	Bacteria	G	Gilliamella	4.97515	8.00638
1196095	Bacteria	S	Gilliamella apicola	4.97515	8.00638
244698	Bacteria	G	Gillisia	2.79307	27.5128
1336796	Bacteria	S	Gillisia sp. Hel1_33_143	2.79307	27.5128
89404	Bacteria	G	Glaciecola	14.9254	48.6206
300231	Bacteria	S	Glaciecola nitratireducens	3.05492	4.36712
1085623	Bacteria	S1	Glaciecola nitratireducens FR1064	3.05492	4.36712
2489595	Bacteria	S	Glaciecola sp. THG-3.7	6.8081	43.6712
2094023	Bacteria	G	Glaesserella	6.2844	22.1267
738	Bacteria	S	Glaesserella parasuis	4.97515	14.1203
33071	Bacteria	G	Gloeobacter	0.960116	8.29752
1416614	Bacteria	S	Gloeobacter kilaueensis	0.5237	5.38611
1183438	Bacteria	S1	Gloeobacter kilaueensis JS1	0.5237	5.38611
1890422	Bacteria	F	Gloeobacteraceae	0.960116	8.29752
307595	Bacteria	O	Gloeobacterales	0.960116	8.29752
307596	Bacteria	C	Gloeobacteria	0.960116	8.29752
102231	Bacteria	G	Gloeocapsa	4.1896	3.93041
1173026	Bacteria	S	Gloeocapsa sp. PCC 7428	4.1896	3.93041
28070	Bacteria	G	Gloeothece	10.6486	8.73423
2546356	Bacteria	S	Gloeothece citriformis	5.32428	6.11396
65393	Bacteria	S1	Gloeothece citriformis PCC 7424	5.32428	6.11396
2546359	Bacteria	S	Gloeothece verrucosa	5.237	2.62027
497965	Bacteria	S1	Gloeothece verrucosa PCC 7822	5.237	2.62027
441	Bacteria	G	Gluconobacter	3.05492	10.6267
442	Bacteria	S	Gluconobacter oxydans	0.698266	3.93041
1742989	Bacteria	G	Glutamicibacter	10.5613	23.1457
162496	Bacteria	S	Glutamicibacter creatinolyticus	3.75318	1.89242
1433402	Bacteria	G	Glycocaulis	1.48382	1.89242
1434191	Bacteria	S	Glycocaulis alkaliphilus	1.48382	1.89242
1892255	Bacteria	F	Gomontiellaceae	1.74567	2.4747
2053	Bacteria	G	Gordonia	8.81561	31.4432
85026	Bacteria	F	Gordoniaceae	8.81561	31.4432
644652	Bacteria	G	Gordonibacter	36.8336	39.4496
471189	Bacteria	S	Gordonibacter pamelaeae	29.589	13.3925
657308	Bacteria	S1	Gordonibacter pamelaeae 7-10-1-b	29.589	13.3925
1335613	Bacteria	S	Gordonibacter urolithinfaciens	5.32428	18.633
1505664	Bacteria	G	Gottschalkia	37.6191	35.8104
1556	Bacteria	S	Gottschalkia acidurici	37.6191	35.8104
1128398	Bacteria	S1	Gottschalkia acidurici 9a	37.6191	35.8104
2042895	Bacteria	F	Gottschalkiaceae	37.6191	35.8104
74385	Bacteria	G	Gracilibacillus	19.8133	9.46209
2663022	Bacteria	S	Gracilibacillus sp. SCU50	19.8133	9.46209
292691	Bacteria	G	Gramella	19.9006	225.198
1486245	Bacteria	S	Gramella flava	1.48382	56.3358
1229726	Bacteria	S1	Gramella flava JLT2011	1.48382	56.3358
411153	Bacteria	S	Gramella forsetii	1.13468	42.0699
411154	Bacteria	S1	Gramella forsetii KT0803	1.13468	42.0699
2126553	Bacteria	S	Gramella fulva	4.1896	15.7216
1913577	Bacteria	S	Gramella salexigens	6.10983	56.3358
1250231	Bacteria	S	Gramella sp. MAR_2010_102	4.88786	23.728
1250205	Bacteria	S	Gramella sp. MAR_2010_147	2.00752	17.614
364409	Bacteria	G	Granulibacter	2.88035	17.4685
364410	Bacteria	S	Granulibacter bethesdensis	2.88035	17.4685
940557	Bacteria	G	Granulicella	8.46648	28.5318
940615	Bacteria	S	Granulicella tundricola	1.22197	4.22155
1198114	Bacteria	S1	Granulicella tundricola MP5ACTX9	1.22197	4.22155
449719	Bacteria	F	Granulosicoccaceae	3.49133	23.4369
246861	Bacteria	G	Grimontia	1.65838	14.5571
673	Bacteria	S	Grimontia hollisae	1.65838	14.5571
2692382	Bacteria	G	Gudongella	9.9503	9.02537
1582259	Bacteria	S	Gudongella oleilytica	9.9503	9.02537
1445504	Bacteria	G	Gynuella	2.53122	3.20255
1445505	Bacteria	S	Gynuella sunshinyii	2.53122	3.20255
1445510	Bacteria	S1	Gynuella sunshinyii YC6258	2.53122	3.20255
724	Bacteria	G	Haemophilus	1287.25	59.9751
726	Bacteria	S	Haemophilus haemolyticus	28.1052	6.98739
727	Bacteria	S	Haemophilus influenzae	29.4145	9.60766
729	Bacteria	S	Haemophilus parainfluenzae	1151.62	28.2407
862965	Bacteria	S1	Haemophilus parainfluenzae T3T1	348.871	5.67725
712310	Bacteria	S	Haemophilus sp. oral taxon 036	6.98266	0.727853
568	Bacteria	G	Hafnia	28546	91.855
569	Bacteria	S	Hafnia alvei	8460.98	38.8673
546367	Bacteria	S	Hafnia paralvei	70.874	3.05698
1903412	Bacteria	F	Hafniaceae	32335.8	131.887
158481	Bacteria	G	Hahella	5.14971	14.8482
158327	Bacteria	S	Hahella chejuensis	4.62601	3.63926
349521	Bacteria	S1	Hahella chejuensis KCTC 2396	4.62601	3.63926
224379	Bacteria	F	Hahellaceae	5.14971	14.8482
972	Bacteria	F	Halanaerobiaceae	60.6619	36.8294
53433	Bacteria	O	Halanaerobiales	95.1388	85.4499
2330	Bacteria	G	Halanaerobium	23.0428	20.2343
2331	Bacteria	S	Halanaerobium praevalens	12.3942	6.4051
572479	Bacteria	S1	Halanaerobium praevalens DSM 2228	12.3942	6.4051
2321115	Bacteria	G	Halarcobacter	8.03006	10.6267
663364	Bacteria	S	Halarcobacter bivalviorum	8.03006	10.6267
162027	Bacteria	G	Haliangium	0.610983	6.69625
80816	Bacteria	S	Haliangium ochraceum	0.610983	6.69625
502025	Bacteria	S1	Haliangium ochraceum DSM 14365	0.610983	6.69625
1706372	Bacteria	F	Halieaceae	6.8081	23.728
1217416	Bacteria	G	Halioglobus	1.5711	13.6836
2349	Bacteria	G	Haliscomenobacter	10.5613	63.4688
2350	Bacteria	S	Haliscomenobacter hydrossis	10.5613	63.4688
760192	Bacteria	S1	Haliscomenobacter hydrossis DSM 1100	10.5613	63.4688
1937961	Bacteria	F	Haliscomenobacteraceae	10.5613	63.4688
45667	Bacteria	G	Halobacillus	16.933	27.3673
1570	Bacteria	S	Halobacillus halophilus	4.7133	11.5001
45668	Bacteria	S	Halobacillus litoralis	4.01503	9.60766
402384	Bacteria	S	Halobacillus mangrovi	8.20463	6.25953
1652132	Bacteria	F	Halobacteriovoraceae	11.696	18.1963
1652133	Bacteria	G	Halobacteriovorax	11.696	18.1963
97084	Bacteria	S	Halobacteriovorax marinus	8.9029	12.5191
2109558	Bacteria	S	Halobacteriovorax sp. BALOs_7	2.79307	5.67725
53434	Bacteria	F	Halobacteroidaceae	22.17	20.9622
42417	Bacteria	G	Halobacteroides	8.81561	13.2469
42422	Bacteria	S	Halobacteroides halobius	8.81561	13.2469
748449	Bacteria	S1	Halobacteroides halobius DSM 5150	8.81561	13.2469
46466	Bacteria	G	Halocella	30.0255	10.0444
2382161	Bacteria	S	Halocella sp. SP3-1	30.0255	10.0444
170610	Bacteria	G	Halomicronema	0.698266	4.07598
1209493	Bacteria	S	Halomicronema hongdechloris	0.698266	4.07598
1641165	Bacteria	S1	Halomicronema hongdechloris C2206	0.698266	4.07598
28256	Bacteria	F	Halomonadaceae	67.6446	169.299
2745	Bacteria	G	Halomonas	50.7989	109.469
2746	Bacteria	S	Halomonas elongata	0.0872833	4.51269
768066	Bacteria	S1	Halomonas elongata DSM 2581	0.0872833	4.51269
1178482	Bacteria	S	Halomonas huangheensis	0.610983	2.4747
2497861	Bacteria	S	Halomonas sp. BC-M4-5	0.26185	3.05698
1118153	Bacteria	S	Halomonas sp. GFAJ-1	3.57862	1.60128
1971364	Bacteria	S	Halomonas sp. GT	3.22948	2.32913
2587849	Bacteria	S	Halomonas sp. THAF12	3.84046	2.76584
29571	Bacteria	S	Halomonas subglaciescola	0.0872833	2.91141
85108	Bacteria	G	Halorhodospira	2.44393	4.65826
255526	Bacteria	F	Halothiobacillaceae	0.349133	10.9178
109262	Bacteria	G	Halothiobacillus	0.349133	10.9178
1860122	Bacteria	S	Halothiobacillus sp. LS2	0.174567	7.86081
1892263	Bacteria	F	Hapalosiphonaceae	4.97515	11.5001
1769729	Bacteria	G	Hathewaya	49.2278	25.6204
1498	Bacteria	S	Hathewaya histolytica	49.2278	25.6204
209	Bacteria	G	Helicobacter	51.0607	92.7284
210	Bacteria	S	Helicobacter pylori	17.2821	41.6332
72293	Bacteria	F	Helicobacteraceae	84.8394	136.691
31984	Bacteria	F	Heliobacteriaceae	14.489	26.0571
2697	Bacteria	G	Heliobacterium	5.14971	14.8482
35701	Bacteria	S	Heliobacterium modesticaldum	5.14971	14.8482
498761	Bacteria	S1	Heliobacterium modesticaldum Ice1	5.14971	14.8482
79598	Bacteria	G	Heliorestis	9.25203	8.8798
356322	Bacteria	S	Heliorestis convoluta	9.25203	8.8798
963	Bacteria	G	Herbaspirillum	11.6087	37.2661
863372	Bacteria	S	Herbaspirillum huttiense	4.62601	4.07598
964	Bacteria	S	Herbaspirillum seropedicae	3.31677	4.22155
1663717	Bacteria	G	Herbinix	60.5746	57.9371
1679721	Bacteria	S	Herbinix luporum	60.5746	57.9371
303379	Bacteria	G	Herminiimonas	4.53873	11.9368
1809410	Bacteria	S	Herminiimonas arsenitoxidans	0.0872833	3.05698
84404	Bacteria	G	Hippea	1.22197	2.4747
84405	Bacteria	S	Hippea maritima	1.22197	2.4747
760142	Bacteria	S1	Hippea maritima DSM 10411	1.22197	2.4747
214906	Bacteria	G	Histophilus	3.05492	6.11396
731	Bacteria	S	Histophilus somni	3.05492	6.11396
44746	Bacteria	F	Holosporaceae	9.60116	7.56967
1921002	Bacteria	O	Holosporales	10.6486	12.6646
2304686	Bacteria	F	Hungateiclostridiaceae	281.052	231.603
2304692	Bacteria	G	Hungateiclostridium	60.1382	84.4309
288965	Bacteria	S	Hungateiclostridium clariflavum	26.796	38.8673
720554	Bacteria	S1	Hungateiclostridium clariflavum DSM 19732	26.796	38.8673
1677857	Bacteria	S	Hungateiclostridium saccincola	14.489	17.1773
1515	Bacteria	S	Hungateiclostridium thermocellum	18.7659	26.785
1649459	Bacteria	G	Hungatella	5494.66	207.438
[truncated: 2,640 more rows]

## Sheet: Feuil3
Enriched bacteria in CRC in the litterature
Actinomyces graevenitzii
Anaerococcus obesiensis
Anaerococcus vaginalis
Anaerotruncus colihominis
Bacteroides fragilis
Clostridium asparagiforme
Clostridium bolteae/clostridioforme (0886)
Clostridium hathewayi
Clostridium leptum
Clostridium symbiosum
Escherichia coli
F. nucleatum subspecies animalis (0776)
F. nucleatum subspecies nucleatum (0777)
F. nucleatum subspecies vincentii (0754)
Fusobacterium nucleatum
Fusobacterium species oral taxon 370 (1403)
Gemella morbillorum
Granulicatella adiacens
Hungatella hathewayi
Lachnospiraceae 3 1 57FAA CT1
Parvimonas micra
Peptostreptococcus anaerobius
Peptostreptococcus stomatis
Porphyromonas asaccharolytica
Porphyromonas somerae
Porphyromonas somerae (2101)
Porphyromonas uenonis
Porphyromonas uenonis (4616)
Prevotella copri
Prevotella intermedia
Prevotella nigrescens (0276)
Ruminococcus torques (1376)
Solobacterium moorei
Streptococcus constellatus
Streptococcus parasanguinis
Subdoligranulum species (4738
Unknown Anaerotruncus (6835)
Unknown Clostridiales (6105)
Unknown Clostridiales (7553)
Unknown Dialister (5867)
Unknown Peptostreptococcaceae (5742)
Unknown Porphyromonas (7656)
Diminished bacteria in CRC in the litterature
Alistipes spp.
Bifidobacterium catenulatum
Bifidobacterium longum
Dialister invisus
Eubacterium eligens
Gordonibacter pamelae
Lachnospiraceae 8 1 57FAA
Roseburia intestinalis
Ruminococcus gnavus
Streptococcus salivarius
Subdoligranulum spp.
Paradontitis Bacteria associated with CRC as reported in the littérature
Aggregatibacter actinomycetemcomitans
Fusobacterium nucleatum
Parvimons micra
Porphyromonas gingivalis
Prevotella intermedia
Tannerella forsythia
Treponema denticola

## Sheet: Feuil2
Sample ID	Raw Bases	Raw Reads	High Quality Bases	High Quality Reads	Average Read Length	Scaftigs	Total Scaftig Length	Genes	Total Gene Length		unclassified	Eukaryota	Viruses	Archea
FR.901	5350507372	54597014	3631882002	42764985	85	32683	78030722	98635	68506173		681703	2967.2	650.173	2640.15
FR.902	4717819176	48141012	3229069072	37988049	85	44283	66471343	91410	59257407		1.54466e+06	3918.18	1632.72	4279.92
